# Supplementary material for: ForestForward: visualizing and accessing integrated world forest data from the last 50 years
Source: Database (Oxford). 2025 Mar 3;2025:baaf018. doi: 10.1093/database/baaf018 (PMC11879282; doi:10.1093/database/baaf018)
Supplement: baaf018_Supp [file baaf018_supp.zip › suppl_data/SupplementaryTableS1.xls]

## Sheet: Sheet1
Dataset ID
7cc45fc2-6b33-4fc8-a009-055705cb070d
982ea76b-183b-4ba7-a92d-a0effef9b170
e16466e8-abb2-47dc-a546-9464d03bec2b
114605a1-2b15-49a1-90e3-4176d840835d
c87e91ff-df0c-4093-91f9-6b52e9dc6b70
fb2d347e-7d72-4832-ae6b-fe272850ba1a
d0b7cc29-8ce3-49ad-b1b6-675fd39412ee
d87b02e6-d3ef-4791-add7-59c52b1b7740
ffe1030d-42d1-4bb5-8400-1123cc859a5a
3d69045d-372c-455f-8663-0d815cff666f
fe9ae6c1-f3d0-4e05-b919-c30f2fdd494a
9c6b8946-97c0-4798-9753-36e1164a4378
8c145caa-8dca-40e6-b082-741e0d6b8f83
22615daa-7f09-4a71-8cdf-d168170e67dd
5d562555-3f19-4da6-9a37-556aa70f691b
53b690a5-1d43-4368-8ace-75dbad510e1c
34ef808b-174d-4d99-8e9d-51b8409f277d
e20ab4bb-c9ba-4bbe-9ecb-de7cac9767a8
7f28fe28-0a51-4dd5-9978-1f56716b05e8
700f193f-0178-42ba-b178-3932503add0a
0a600588-7e2c-414a-9e33-69d8f35285c2
60073428-a973-49bf-93e9-f898c378f518
5deb2912-3a8c-4950-a719-ab8a7fb1cfd3
9f1c20a5-c8b6-45ab-8c7c-619c6c323706
f5ebc24a-13b6-4cba-8cbe-c6b8f2a2bb95
f5ba6fec-046f-465c-b67c-68a3f86187b0
bfa37948-33d3-4eeb-8f4c-f7f98ac93c93
87c1518b-4c65-4989-82ff-d0105a6e7742
0de79570-3046-41eb-9651-0935609fe9f7
69351197-880d-4100-8e69-e80babf3fdd7
1a88a4b4-e3b8-4ff0-89a0-c0bbb179a298
a12db2f2-60a3-40f8-902d-df58eee770c0
7701fb9b-9c34-49f9-b883-d5c65f649183
040ce092-c632-4444-8100-02ffbbb6e537
cb3987b1-d927-4a7a-a215-aec0869ae217
cc326faf-0b27-47a8-b9f4-17b7c9c13f00
1d4506a7-d596-4758-9400-f5ee41504d7a
646daa81-9b48-445a-9eba-56f73192f647
49717845-86b1-4bbe-886e-4cddc1f98ebf
3f860281-4e35-4102-8c9a-696e921ad5a6
c0b331e5-bed8-45eb-83ce-b2277ae4ee53
6b1b75f7-4fa2-4f7e-b5bb-e77ffe86dbd1
7788331b-b627-4533-9679-8ac92e6966e3
769f75a5-ad16-42f1-bd6a-952c4fa11d97
0b0735e0-624d-4abb-abba-91a2733adea4
7fbdb1f8-0584-41d1-87f1-c93d00eb62fb
2190aa2c-241a-4d3d-a87d-e5ac53de55e7
85190109-1194-4273-818f-c7cb937a20ea
0a14066a-e08a-4903-8228-bdf21248d3a8
19c3400b-b7bb-425f-b8c5-f222648b86b2
062f3445-944a-4fd4-915a-ed1a1109cf04
d1620235-125b-45c1-903c-4951428c27a8
cbd0e918-f98b-41e4-b91f-007dd2ac7414
b9f2645b-a5e0-4f24-aa97-eef1f6968fe8
23f9546d-6ad8-41d4-9c9b-3ecf864c15d0
5cefb049-16a9-4873-9dea-b6064a4ba8a8
590878f6-fa9c-4f3d-be2d-320af1a05c22
443dd325-759d-483b-94b0-881a06641fab
d6817021-7950-4a9f-9ac3-67e4f9b22fe1
d581bf10-fd6d-41ed-a6e7-f2a1e1c705d1
62e99340-528c-4baf-bbd7-bf0df2f186b9
a4f29a62-d170-4775-b29a-09deaf138ee4
c7829958-a6ba-4eda-a2b2-71d2aef3f44d
c680f074-ffea-4860-b124-dfa57d01b806
84f0fec1-b254-4d5b-8c7c-3666166fc4e3
0e39bf98-2ea0-4885-a349-e618a9993ad2
6bf10934-ad1b-42b6-9122-d358f205b884
ae3c6bed-295c-40a1-98e9-94939e2dcf0f
4fdd70bd-8ef4-4727-b6db-6441a414b7d8
6b5e4c2d-127f-492e-bf1c-2026d515e0de
2534a60b-b196-4904-b346-8e70f537f9dc
99328894-489f-4643-bad8-99374f8b8cce
527261b3-b6cf-43e8-ae1e-193139dabdf3
c2b6a9e7-e2a4-4172-b089-08e92fd1c9d4
d9a2ccdf-172a-418e-a9b0-d1427f19f9fc
cbc3c3cb-4351-42cd-8209-70c3f12f4dad
288a203b-ac78-4056-ab3e-eda65dfa37b0
211ace54-dcc2-4243-ad2b-a76f63494cc9
eeb43093-8f52-4aea-932f-ca095e38255b
2a4c78e6-b130-44c1-b80c-836252cde655
6958627a-e1cd-489f-b4f3-6e7760203b9d
bb8def4d-7111-491a-9408-51f182806944
82dd27dc-1b15-4d54-9e78-9fefb2cd8afc
84f58d09-add5-469b-af6e-f3522a8dac7d
7e8caed5-bf17-43a5-b0f6-bfb71a489336
80099991-9ab4-4c95-9105-1c6b144f9406
7fc39a52-0d5c-40e1-a6a7-c64068a1fa76
5fa0a0aa-410a-447c-aa67-403798da7656
5a468e7d-d10f-46d9-af39-63f6b1898b28
8fbae0f5-56c9-4f77-a8bc-899a2e783cfe
08ed4a7c-2948-48d1-98f1-8e395d8a5626
08231737-2dc3-4d86-9afe-d34bf2246c74
5e25cded-f354-4c98-814e-dfd13bb54e27
5d2a0125-f881-43a2-b8c1-535383a1659e
265a65d2-4f03-443b-a7ca-c72768ea047f
8e9974a4-12e2-475f-9aec-5abdf24a1f50
487eab2c-bc2f-4ec2-8a0c-6ea7cec95d5b
c1e31227-6595-4797-b75a-d9d9f75e4cca
c1a25d63-312e-4114-b97c-5385d9ceb7c3
cb05cf9e-493c-4c5a-b240-c584726fc610
d70c169f-fd9e-4355-8431-8d1fba91370f
91928c3e-aba8-4e01-94ac-da13940846fc
c7e8c2c2-8039-490a-8b00-66da1ae36725
4166b42d-a037-4b2a-9efd-f3d6ae70a28a
658e6263-99f9-40f2-a0d7-fed4c11ebb74
ef1eb15d-460a-434d-807d-4ab3b6223d32
181eab51-9399-4baa-a0df-8de01a3acf19
a6f37a35-cb18-4395-9a0c-5be222c8e6c8
cd7d3fd3-11b2-49a6-b7d3-34e05a51cd00
a52ccfd3-4329-48f3-aa09-7fd1de447fb8
fba36b75-451a-40e3-af18-297f151bcc91
5aac83fe-9d2e-4667-a6cc-4f495684bbfe
724eadf5-c5c5-4bb5-9d3b-6ecda2f06f42
5c3dbe27-ca42-4beb-8263-d16e7d238c4d
52e10781-1464-4fb8-9d7a-fb0b578ce63a
51bd439c-038f-44ae-a436-0d5439e67738
b45a151e-734c-40f4-94c9-001458a2972b
cd1c5bf1-0d7a-447a-875a-919f22e325bb
1313f4e0-3357-437e-b468-a7ca3fde6c5b
cb2ac52e-c0ae-449c-9714-d254db468139
e1e1e05e-a239-49aa-9e10-94b81cf63b7f
626393a5-4d47-436d-beee-7784dfcc77b0
81cd5e4c-1603-4ad8-b7dd-026f4eea0824
6a7575fa-ae03-4ba3-b322-2da15b5033e2
69cad520-4608-44d7-b96b-96a9d1cd5bd9
69217c7b-5773-4015-a802-6af216b24c97
37345e60-f9a8-48ef-b653-c50eb3a256ed
366c19db-ebef-4e26-9cc5-ebb52c4df664
fe05ad05-cfe4-42d0-b66f-cd408869fbac
a0beb1f5-c1e6-4949-b42e-f3edc2976481
8f6fcf8f-c164-41fd-aa3e-f855acac4cf5
6543dddc-fcf6-4a81-b511-ba9c2a286b01
a5e26562-5429-4878-a0d4-5cef3d5cc923
1b26c417-366a-4eb0-a212-6ee8035d83fb
a48587f3-e72f-4f4d-b040-d233fa903949
9d9ad671-9810-48a1-9c4e-560b3fad15ec
835d30de-f762-11e1-a439-00145eb45e9a
9cecbc25-6580-422c-892a-f3836ffc845f
d446193a-7bbd-4c76-b90a-2546fcafa85c
cf8f898e-4ae3-4371-a2d9-aef01585fb75
bd26b03c-2cdf-47d6-8e30-7d4b7186c492
baeca59f-e986-49fb-b322-1f940c446bc1
6da91014-05c5-4389-a597-f2db29118b8a
56e9080a-1852-468e-9ea6-9ea1feaa801d
53f2cda4-a2fd-49f0-b3e5-0782c9770e7c
591b6dad-b0cc-403d-9e5c-bbc71d0eaa38
55413718-28eb-4588-83b1-e09c3ed6d7d4
b0515413-6d32-490a-83a0-f8c08f002c70
2d8d3cd4-da79-419b-9428-4820d44d30fd
5b2a5f78-87b9-4880-aa5b-8a8618fe9a1a
2bc4c2db-1dfa-419c-93ce-6602c5ae8c99
b18eba44-3193-4436-a6b0-75ee3ea54875
0ea86b67-f53b-4bab-9a0e-4067e0d652de
b7941d6d-6ecc-4409-8204-bcc2208919b7
e5d9d04e-ffd1-4395-9b10-76034f0c619c
af0ac0ba-b895-47a2-ac64-30517f109c33
cccdd639-377e-4cbc-a176-f9d9dce613ab
cc1b0789-2946-4ec2-8344-515b6b9d41ea
ebf7956c-6512-43d2-8b90-fd72e6844f53
330ead6c-1af1-44ea-ba70-dc778a6c167b
2c3a5f11-85d3-43f0-ab88-eb6ccef23d85
af59fb8e-8897-4571-a126-d31230fa9dd6
f3ce9aa4-31b7-4052-b3fb-3fc23a82e65b
abf4c80a-b574-43c8-abbd-ba21462b0f24
7b34f1c4-a318-4c2a-bb2b-3cbc11bc3fe2
dc7799d3-5de7-4f6a-a22b-e221396d6e77
d85d848d-791e-4055-bda5-32c16619ab21
d5ba665a-c07b-4379-85ff-15d7e3a9331a
ad019e80-acf9-4840-ac73-152b1511550c
f47e155a-e405-4732-8276-eb23139e5737
9603ec46-f762-11e1-a439-00145eb45e9a
71958ad6-f762-11e1-a439-00145eb45e9a
93af1de4-f762-11e1-a439-00145eb45e9a
74733731-377a-44ae-98b5-9c3cb0740524
a5a68903-ae86-40d6-8c65-8e18127eddad
5ebe1081-cd38-479c-9cdd-4af21989891b
ab022a73-a5da-4b61-8206-86c55b674fe4
2754fff5-18b1-4706-bc8c-a647f08b665b
a96f2a69-da49-4f54-91aa-8819c7911600
20e4f877-abac-42b7-a3ac-805752986ddd
5dbf40d0-0d2d-46af-a205-c83ff2e74098
20ae569a-b65c-4e7f-8f2c-e2f99f561f38
0a7c5a4e-db9b-4349-a793-ef4b3ef9e025
7145ce2e-f762-11e1-a439-00145eb45e9a
8728ca0b-4943-4dd0-8161-b9d820f06221
936ddb90-f762-11e1-a439-00145eb45e9a
fdf55163-54d8-4bc7-862d-7e41068589e3
96c33790-a2b5-11de-9f79-b8a03c50a862
718bc0aa-f762-11e1-a439-00145eb45e9a
95a1d8ee-f762-11e1-a439-00145eb45e9a
81a024c2-f762-11e1-a439-00145eb45e9a
959a8f80-f762-11e1-a439-00145eb45e9a
61d41c70-f762-11e1-a439-00145eb45e9a
a660f3a9-e9a9-4e9a-800a-0c1460f8b479
9591efb0-f762-11e1-a439-00145eb45e9a
95907ce8-f762-11e1-a439-00145eb45e9a
9594d9e6-f762-11e1-a439-00145eb45e9a
6f9a2451-3d0e-40d9-9e13-51ee7ca0d41d
64979716-f762-11e1-a439-00145eb45e9a
645d06e6-f762-11e1-a439-00145eb45e9a
10dfffa4-8bbb-4f34-8f86-1f443e7baf53
648ddee2-f762-11e1-a439-00145eb45e9a
854d0c5a-0298-4a1b-9fff-adf953f3ce5e
aef3c42a-7545-439e-bf29-9e0ff95f9ae0
63752b14-f762-11e1-a439-00145eb45e9a
a9e763c8-f674-4492-94a8-4fd4eb9342a5
6485b12c-f762-11e1-a439-00145eb45e9a
6403d346-f762-11e1-a439-00145eb45e9a
647bb5aa-f762-11e1-a439-00145eb45e9a
ec8064cf-81c1-4e99-9c62-b36ac0d0f1a0
643a4778-f762-11e1-a439-00145eb45e9a
a204e694-be91-47b9-9ddd-0f63784e9626
64379ea6-f762-11e1-a439-00145eb45e9a
32acd21c-e784-4b54-96c1-8c0b315bf3d5
8a4b5236-f762-11e1-a439-00145eb45e9a
64273d68-f762-11e1-a439-00145eb45e9a
64248c44-f762-11e1-a439-00145eb45e9a
89a4687c-f762-11e1-a439-00145eb45e9a
7fc2fb2a-f762-11e1-a439-00145eb45e9a
83b06552-5fb7-46b5-9b9c-aaa724e3ae71
642083a6-f762-11e1-a439-00145eb45e9a
641c5150-f762-11e1-a439-00145eb45e9a
290af75c-0b95-4a3c-8b3c-83250abab12a
9261ca90-4b88-491d-bcc8-db3470441689
64158744-f762-11e1-a439-00145eb45e9a
640bf3e6-f762-11e1-a439-00145eb45e9a
629eaa80-f762-11e1-a439-00145eb45e9a
640d4de0-f762-11e1-a439-00145eb45e9a
64011b92-f762-11e1-a439-00145eb45e9a
efb9eac6-38c2-4c49-a4a3-598fd2a9f982
622bf4cc-f762-11e1-a439-00145eb45e9a
63ffb3ba-f762-11e1-a439-00145eb45e9a
6388eabe-f762-11e1-a439-00145eb45e9a
f57cd13f-a377-47c0-b2aa-e0a0a15e8f40
63879c9a-f762-11e1-a439-00145eb45e9a
6367cfd2-f762-11e1-a439-00145eb45e9a
627d0a06-f762-11e1-a439-00145eb45e9a
8dd06261-d1a7-4c2b-9007-c3a4d93dfee3
6317c550-f762-11e1-a439-00145eb45e9a
623d9de4-f762-11e1-a439-00145eb45e9a
4eab79ae-b9aa-48f9-a6d2-9aa4adb259ba
716c3046-f762-11e1-a439-00145eb45e9a
62e3e80c-f762-11e1-a439-00145eb45e9a
854bc2fc-f762-11e1-a439-00145eb45e9a
8a4086da-f762-11e1-a439-00145eb45e9a
aa0880b6-6445-4a45-b788-5b32158256b8
62adc43e-f762-11e1-a439-00145eb45e9a
bbe02a61-14c8-4035-a3d4-7a748068d729
6347fffe-f762-11e1-a439-00145eb45e9a
72414bd9-69dc-461c-8034-b7d895eccf63
62833278-f762-11e1-a439-00145eb45e9a
a57985ac-a9af-4ccb-803c-f5b803af0318
63567e9e-f762-11e1-a439-00145eb45e9a
c5a9b58e-00b0-4a00-898f-a44e3a844236
6353f11a-f762-11e1-a439-00145eb45e9a
62e913cc-f762-11e1-a439-00145eb45e9a
5adff251-de51-401a-ac1b-5431340e752f
93972c2a-f762-11e1-a439-00145eb45e9a
633ff8cc-f762-11e1-a439-00145eb45e9a
6429f56c-f762-11e1-a439-00145eb45e9a
c3460628-b6ca-41ce-963d-3d3cc3674877
62e673a6-f762-11e1-a439-00145eb45e9a
62ac7372-f762-11e1-a439-00145eb45e9a
7bb9991c-f762-11e1-a439-00145eb45e9a
6343f828-f762-11e1-a439-00145eb45e9a
79684ec1-01e8-46cc-83cb-cd5bdfb469fe
c6951371-fbed-41b6-a1dc-dbbd1d2723d9
84aa5ee4-f762-11e1-a439-00145eb45e9a
95936188-f762-11e1-a439-00145eb45e9a
62fc2976-f762-11e1-a439-00145eb45e9a
6329f84c-f762-11e1-a439-00145eb45e9a
3e44890f-f821-41a9-b09f-de1d22612db0
62dc5be6-f762-11e1-a439-00145eb45e9a
5e6ae014-b62f-11e2-afcb-00145eb45e9a
2d8496b6-462f-4400-b7a4-ce4f3a220e46
63210692-f762-11e1-a439-00145eb45e9a
63033bda-f762-11e1-a439-00145eb45e9a
5f10af1e-3b3a-40c5-b55d-f3bff1243b4c
630846b6-f762-11e1-a439-00145eb45e9a
6cf2d179-0e25-49e1-af67-ff2571293c63
62fecce4-f762-11e1-a439-00145eb45e9a
6276fa08-f762-11e1-a439-00145eb45e9a
8a433a9c-f762-11e1-a439-00145eb45e9a
62bb7b60-f762-11e1-a439-00145eb45e9a
62f1e344-f762-11e1-a439-00145eb45e9a
62ded72c-f762-11e1-a439-00145eb45e9a
7fc1bb5c-f762-11e1-a439-00145eb45e9a
3bba0dca-3c66-42fc-9757-da16f431a72c
62d4c3ea-f762-11e1-a439-00145eb45e9a
28e9f58b-1c27-4f97-9e41-67adec0b556e
62d243cc-f762-11e1-a439-00145eb45e9a
637136e4-f762-11e1-a439-00145eb45e9a
d7713b53-c84b-42b6-ab9f-13beab9f4e33
628d410a-f762-11e1-a439-00145eb45e9a
81264d96-f762-11e1-a439-00145eb45e9a
f0ab2aba-785b-4a9c-829a-103aeaf4c612
62d1111e-f762-11e1-a439-00145eb45e9a
5a103514-217f-4c0a-a66c-75913c09dd4e
fb8ae15d-e30c-44b4-8f61-0bb0c1d90ff9
62cd3db4-f762-11e1-a439-00145eb45e9a
6286e1d4-f762-11e1-a439-00145eb45e9a
623c709a-f762-11e1-a439-00145eb45e9a
f6ae547f-2dc3-44be-973d-5839b3de38ff
8a943492-f762-11e1-a439-00145eb45e9a
7a7d7c80-f762-11e1-a439-00145eb45e9a
616c5d60-f762-11e1-a439-00145eb45e9a
ddc02a7f-f5f1-4477-a23a-bc430a919d96
286f4782-2f06-41e2-8c09-002607f599d4
63692e5e-f762-11e1-a439-00145eb45e9a
89eb7c80-f762-11e1-a439-00145eb45e9a
be8970d8-8e56-4ba7-b09c-70e78457f465
62a7764c-f762-11e1-a439-00145eb45e9a
62a4f78c-f762-11e1-a439-00145eb45e9a
629fe5c6-f762-11e1-a439-00145eb45e9a
61e67a8c-f762-11e1-a439-00145eb45e9a
96bfeedc-f762-11e1-a439-00145eb45e9a
62ce8b92-f762-11e1-a439-00145eb45e9a
629af58e-f762-11e1-a439-00145eb45e9a
62566d9c-f762-11e1-a439-00145eb45e9a
6c6a9003-ecea-4f3a-9f2f-414107da65c1
e913571b-6bf8-46e4-80a9-ba80fb191501
624711da-f762-11e1-a439-00145eb45e9a
614fea18-f762-11e1-a439-00145eb45e9a
62438092-f762-11e1-a439-00145eb45e9a
614a2be6-f762-11e1-a439-00145eb45e9a
96001198-f762-11e1-a439-00145eb45e9a
62355f44-f762-11e1-a439-00145eb45e9a
621e5a10-f762-11e1-a439-00145eb45e9a
62343344-f762-11e1-a439-00145eb45e9a
5152f65f-ec13-4847-a02e-3cb454ae6dd5
6231d02c-f762-11e1-a439-00145eb45e9a
188fcdd5-c16d-4f09-9f76-fed7193ce3ab
6230a436-f762-11e1-a439-00145eb45e9a
eb9f8323-02f8-4e10-a9e6-48fca6cb3f72
4a76f6d6-5d77-4754-8aa9-adfd1e846eda
7a7ad02a-f762-11e1-a439-00145eb45e9a
8a985fea-f762-11e1-a439-00145eb45e9a
8d7c4dd0-c75e-11dd-87ef-b8a03c50a862
622811f4-f762-11e1-a439-00145eb45e9a
62237748-f762-11e1-a439-00145eb45e9a
618a60a8-f762-11e1-a439-00145eb45e9a
645fdc04-f762-11e1-a439-00145eb45e9a
61c9b3d4-f762-11e1-a439-00145eb45e9a
621c1d4a-f762-11e1-a439-00145eb45e9a
6219dd46-f762-11e1-a439-00145eb45e9a
89dd9c32-f762-11e1-a439-00145eb45e9a
bf97ab5c-c909-4d0b-ae3c-7d34775770f9
6218c4ba-f762-11e1-a439-00145eb45e9a
6ba31bfc-f762-11e1-a439-00145eb45e9a
9e749f1b-3da9-4864-b7d0-1aab92c18342
424c2bbf-e40b-46e6-a19e-69235d7d29b3
62144250-f762-11e1-a439-00145eb45e9a
620eb664-f762-11e1-a439-00145eb45e9a
620b61d0-f762-11e1-a439-00145eb45e9a
620a45c0-f762-11e1-a439-00145eb45e9a
6206db60-f762-11e1-a439-00145eb45e9a
6205a718-f762-11e1-a439-00145eb45e9a
7f638a28-f762-11e1-a439-00145eb45e9a
646858f7-8620-4124-9405-279539aec76c
a71b06c8-c62d-46ed-8daa-f10b0aeca0da
620122c4-f762-11e1-a439-00145eb45e9a
7bb714ee-f762-11e1-a439-00145eb45e9a
623b45c6-f762-11e1-a439-00145eb45e9a
61feb70a-f762-11e1-a439-00145eb45e9a
c6bbb6ef-ad16-4f3c-99e2-f693760173e0
0d6cd6f4-b240-4fcf-9118-d2d7659e8342
61f57122-f762-11e1-a439-00145eb45e9a
89e8b7d4-f762-11e1-a439-00145eb45e9a
de518aab-7a5d-45f2-aa9a-6a03c64d58fb
61ef1002-f762-11e1-a439-00145eb45e9a
63fce98c-f762-11e1-a439-00145eb45e9a
61edb464-f762-11e1-a439-00145eb45e9a
79411ac9-2bee-443b-970a-47197751c777
61eb198e-f762-11e1-a439-00145eb45e9a
196ac794-b2c2-40d4-8e6a-649d0abc324d
61e8d2aa-f762-11e1-a439-00145eb45e9a
61e1f53e-f762-11e1-a439-00145eb45e9a
f1c297ca-528e-4e2a-a014-3664f345258f
c249ca5e-ef81-4687-a6fb-80520a048293
c734cde8-a858-476a-b293-f948db4c93f3
012ce6fa-5b67-4871-9a5c-5a187ccf54a3
6f3d180a-4965-4eb2-96e7-ec9b1fb8aea3
89fd770a-f762-11e1-a439-00145eb45e9a
8a4a00d4-f762-11e1-a439-00145eb45e9a
8a1cb304-f762-11e1-a439-00145eb45e9a
87f42a91-8dfd-44f1-aabb-8b6ef14aba82
61c3e846-f762-11e1-a439-00145eb45e9a
7bd25830-f762-11e1-a439-00145eb45e9a
cfa5ee7c-cc82-4321-a9a3-0358bf03aee6
dab43f30-58ba-11dd-89f0-b8a03c50a862
61ba908e-f762-11e1-a439-00145eb45e9a
01cba035-6a1a-410b-bff9-03413cf6f6dd
62a271ce-f762-11e1-a439-00145eb45e9a
61b2264c-f762-11e1-a439-00145eb45e9a
61fa0bd8-f762-11e1-a439-00145eb45e9a
61b102b2-f762-11e1-a439-00145eb45e9a
91d51988-f762-11e1-a439-00145eb45e9a
61ada4b4-f762-11e1-a439-00145eb45e9a
71bfd26e-f762-11e1-a439-00145eb45e9a
809077e4-f762-11e1-a439-00145eb45e9a
63e7147c-f762-11e1-a439-00145eb45e9a
89f52a6e-f762-11e1-a439-00145eb45e9a
89cff67c-f762-11e1-a439-00145eb45e9a
55dc4a73-87ed-4420-8513-a44cce3753fe
89f2871e-f762-11e1-a439-00145eb45e9a
61a4f6b6-f762-11e1-a439-00145eb45e9a
4d6522d2-3188-4d4e-af7a-c70c002076e4
61a391f4-f762-11e1-a439-00145eb45e9a
619f5490-f762-11e1-a439-00145eb45e9a
623a1ba6-f762-11e1-a439-00145eb45e9a
619b7e4c-f762-11e1-a439-00145eb45e9a
c5af860a-0395-4e3f-8ef9-8681025b1dcb
7a506a42-f762-11e1-a439-00145eb45e9a
87832186-00ea-44dd-a6bf-c2896c4d09b4
3c715d77-fe53-4332-ae8d-14aca51d4a5b
fc467aa6-0fc4-41d1-908b-fbe7d27c72fc
618e7b34-f762-11e1-a439-00145eb45e9a
6728c42d-c4b6-4fda-a211-5ad1bb59cda4
4584c74a-b6e5-46da-958d-662bcb152934
618bd38e-f762-11e1-a439-00145eb45e9a
6189355c-f762-11e1-a439-00145eb45e9a
cb0ee6f4-b98c-4431-a188-64f7351edd44
46239994-a621-4d41-9556-e53e0e9bed63
6186baa2-f762-11e1-a439-00145eb45e9a
52246141-e0f3-4806-8de1-6911bc2436b8
6183020e-f762-11e1-a439-00145eb45e9a
64232cbe-f762-11e1-a439-00145eb45e9a
59be1e21-830e-4ab7-b010-282783f7d04b
fe9fd170-3d00-413c-bbf1-3130e51f2635
617fbd06-f762-11e1-a439-00145eb45e9a
ade39f25-ebbf-4402-a2ae-34663bead29b
617d0e44-f762-11e1-a439-00145eb45e9a
61776a8e-f762-11e1-a439-00145eb45e9a
80ba7738-f762-11e1-a439-00145eb45e9a
8a01a8de-f762-11e1-a439-00145eb45e9a
69a53df8-4ca0-412c-8691-6cbe90827fad
6225b5f8-f762-11e1-a439-00145eb45e9a
47cac062-7224-4570-8141-c822320627fd
0f5c302d-099c-4ac6-a91c-a8c97ca6b8f3
89a9fe7c-f762-11e1-a439-00145eb45e9a
616b40e2-f762-11e1-a439-00145eb45e9a
43287d76-0833-4785-9c0f-48b041327c7c
6168ffc6-f762-11e1-a439-00145eb45e9a
8a1656ee-f762-11e1-a439-00145eb45e9a
03d13f7f-fe29-4558-8869-9896b102f4f9
7a22e1e4-f762-11e1-a439-00145eb45e9a
17efa320-7312-4b55-bf0a-a4cfc4613169
c3937703-e166-402a-9826-556206aaa1f4
89a5e170-f762-11e1-a439-00145eb45e9a
61645fd4-f762-11e1-a439-00145eb45e9a
61633bf4-f762-11e1-a439-00145eb45e9a
631d0cb8-f762-11e1-a439-00145eb45e9a
7447a228-a4cf-414b-87e4-3aba15275580
6160f524-f762-11e1-a439-00145eb45e9a
615eab52-f762-11e1-a439-00145eb45e9a
32af8256-1d91-4f32-8bca-d6339576938f
81251eee-f762-11e1-a439-00145eb45e9a
646c4f98-f762-11e1-a439-00145eb45e9a
61fb2be4-f762-11e1-a439-00145eb45e9a
702e1776-f762-11e1-a439-00145eb45e9a
89e1d32e-f762-11e1-a439-00145eb45e9a
7166b170-f762-11e1-a439-00145eb45e9a
6157ca30-f762-11e1-a439-00145eb45e9a
630ed8fa-f762-11e1-a439-00145eb45e9a
61522f58-f762-11e1-a439-00145eb45e9a
41b59050-0a12-11dd-953d-b8a03c50a862
e0fa07ae-74d9-44b1-8e05-5785482ccad2
d4aa2255-f927-4220-af22-2958298733b7
61490c2a-f762-11e1-a439-00145eb45e9a
61459586-f762-11e1-a439-00145eb45e9a
704c6469-86ba-418b-bda1-66dc56f4b5ee
8a5f8856-28b9-4c14-9b0b-1ab989873630
61447af2-f762-11e1-a439-00145eb45e9a
898ea4a6-f762-11e1-a439-00145eb45e9a
61401066-f762-11e1-a439-00145eb45e9a
8aba36e2-f762-11e1-a439-00145eb45e9a
623ffe40-f762-11e1-a439-00145eb45e9a
ec250380-8b59-4a85-8c43-a108a0f7bad3
8ab1d0f6-f762-11e1-a439-00145eb45e9a
8aac5e78-f762-11e1-a439-00145eb45e9a
8aa0482c-f762-11e1-a439-00145eb45e9a
47010b29-1e8f-44df-9446-07057c4e1050
7157af0e-f762-11e1-a439-00145eb45e9a
624e4180-f762-11e1-a439-00145eb45e9a
ffc3e595-60dc-4aac-91d0-ad8b38c9a941
121275a3-dcce-44f4-9868-37326e9f64ef
8a9b29e6-f762-11e1-a439-00145eb45e9a
6bbcb71c-42e7-40e7-bd02-b66d4e9a5c6e
acb1265a-7a86-4c14-b6d6-24a847a65504
7247dc2e-b862-4555-b533-7701d183271b
8a99c2b8-f762-11e1-a439-00145eb45e9a
712244c2-f762-11e1-a439-00145eb45e9a
8a92c8dc-f762-11e1-a439-00145eb45e9a
7aaced6c-f762-11e1-a439-00145eb45e9a
7bdd42d6-f762-11e1-a439-00145eb45e9a
8a8a704c-f762-11e1-a439-00145eb45e9a
89f13314-f762-11e1-a439-00145eb45e9a
6ac3f774-d9fb-4796-b3e9-92bf6c81c084
85685a84-f762-11e1-a439-00145eb45e9a
8a89040a-f762-11e1-a439-00145eb45e9a
8a865214-f762-11e1-a439-00145eb45e9a
bc81e05b-ed51-46ba-a0a4-90fbae9b5545
8a823b8e-f762-11e1-a439-00145eb45e9a
8a7f6b0c-f762-11e1-a439-00145eb45e9a
8a7ca05c-f762-11e1-a439-00145eb45e9a
8a7884fe-f762-11e1-a439-00145eb45e9a
8a75b56c-f762-11e1-a439-00145eb45e9a
8a72e35a-f762-11e1-a439-00145eb45e9a
12db9486-3bb3-4113-aaa2-8554ec92810c
39905320-6c8a-11de-8226-b8a03c50a862
42301ebf-d36a-4e4f-a061-d37d778c2365
0a013f89-5381-4578-9d82-5f28fd5f1ef6
8a96ff2e-f762-11e1-a439-00145eb45e9a
6167e564-f762-11e1-a439-00145eb45e9a
7bd1201e-f762-11e1-a439-00145eb45e9a
8a669410-f762-11e1-a439-00145eb45e9a
71b61918-f762-11e1-a439-00145eb45e9a
8a65404c-f762-11e1-a439-00145eb45e9a
1ea32a69-06ec-48d4-9b00-6e954ceb7828
8013ca82-f762-11e1-a439-00145eb45e9a
ca07912a-cc4f-4031-b197-8d8423c7ea5c
8a63f00c-f762-11e1-a439-00145eb45e9a
6c32402a-f762-11e1-a439-00145eb45e9a
64199e92-f762-11e1-a439-00145eb45e9a
8a611e86-f762-11e1-a439-00145eb45e9a
8a5e6484-f762-11e1-a439-00145eb45e9a
7d99caf4-f762-11e1-a439-00145eb45e9a
a46c9bf3-0b1d-4900-967c-da1bd9c3cc32
25314346-645c-4197-8339-607c3ef4e273
eb477342-875e-450a-b377-cf405f315f16
8a41e912-f762-11e1-a439-00145eb45e9a
819b3408-f762-11e1-a439-00145eb45e9a
61b46c9a-f762-11e1-a439-00145eb45e9a
8998952e-f762-11e1-a439-00145eb45e9a
6226ea22-f762-11e1-a439-00145eb45e9a
5bad80c7-8b9e-448a-84fe-df70288f16ac
ffab0ec5-c5f9-4c26-9b63-28696dc5cac5
8995784e-f762-11e1-a439-00145eb45e9a
8991abd8-f762-11e1-a439-00145eb45e9a
efb3f1a0-43d5-4ae6-a58f-4fd61043756a
9d2d0ec1-bc13-40df-a6ff-6df727cc42b5
6436454c-f762-11e1-a439-00145eb45e9a
ad65ebe8-817e-4624-92bb-d3dd6c5fd94f
0501b072-05db-4744-a8c4-4fa407f7e034
8a3db9d2-f762-11e1-a439-00145eb45e9a
5b5cf455-a448-4c0a-aecd-3e0956f27f10
dcce70f7-06be-4de3-aed1-d811343566ea
9c4e14d4-4047-4d30-9954-1a2df1ba7d15
398d8e6d-e7cf-4582-a18a-d34aa4ddd7c0
637fb3a4-f762-11e1-a439-00145eb45e9a
47ad77fd-6717-4215-b62c-8a300e5a89e4
6173ab24-f762-11e1-a439-00145eb45e9a
622e4cae-f762-11e1-a439-00145eb45e9a
6147ea20-f762-11e1-a439-00145eb45e9a
61546322-f762-11e1-a439-00145eb45e9a
cb8eee02-f83e-4591-bec3-87cdbfee0f59
8a294452-f762-11e1-a439-00145eb45e9a
80850062-f762-11e1-a439-00145eb45e9a
c18531ef-5231-498f-9655-220226c3c3a3
8a264c48-f762-11e1-a439-00145eb45e9a
69cf8bf0-0e90-4742-8970-4df15c123691
64612a0a-f762-11e1-a439-00145eb45e9a
6280ba7a-f762-11e1-a439-00145eb45e9a
1b9eaa10-8441-481c-b50a-391ba168a86f
617bef6e-f762-11e1-a439-00145eb45e9a
ac6c9e7c-6e97-47f5-a163-e21ab8c840b8
8a1384f0-f762-11e1-a439-00145eb45e9a
de49c340-0c61-11dd-84ce-b8a03c50a862
75968c4b-973c-4069-a6e7-e912b47e74aa
89d1501c-f762-11e1-a439-00145eb45e9a
8a0ca5cc-f762-11e1-a439-00145eb45e9a
8a09d248-f762-11e1-a439-00145eb45e9a
e6aa777f-f1f6-4bb7-af71-9ea2473efe35
89dacc32-f762-11e1-a439-00145eb45e9a
89d97116-f762-11e1-a439-00145eb45e9a
8a20c066-f762-11e1-a439-00145eb45e9a
26d72d3b-4544-4645-aa56-27aa8a669c6f
0ffe005a-c42f-4d74-b3d7-b400048ee8b7
89d55c66-f762-11e1-a439-00145eb45e9a
7fac7128-936b-4da9-8baf-6020bb898fb7
8a1b43e8-f762-11e1-a439-00145eb45e9a
aefe4840-ce1f-4b7b-b83b-1a0203e9e5e4
f70fdd5a-e761-43b6-a854-462826cc7933
959654c4-f762-11e1-a439-00145eb45e9a
7a8b66ec-f762-11e1-a439-00145eb45e9a
89ce8896-f762-11e1-a439-00145eb45e9a
08bce4f0-7b52-44a5-945b-0cf570bb2880
fbff4768-8f4a-4d48-a821-5b4b491b2275
71629374-f762-11e1-a439-00145eb45e9a
f266b07a-3f92-4ecf-a4f7-eb63464cf27e
61d9d71e-f762-11e1-a439-00145eb45e9a
7193365a-f762-11e1-a439-00145eb45e9a
c78328db-f10d-4473-ba51-f620ee208f27
8a6ac2b0-f762-11e1-a439-00145eb45e9a
89c3bea2-f762-11e1-a439-00145eb45e9a
3dac6c1a-ef35-4804-9a7e-df3fd20621b3
89bcf7a2-f762-11e1-a439-00145eb45e9a
89b8ee96-f762-11e1-a439-00145eb45e9a
a8ba4023-1921-4ffa-a297-4a3bc484cf9c
02d38abd-cf05-4bb2-93d6-5ccc47a16da2
89b4d964-f762-11e1-a439-00145eb45e9a
959c0680-f762-11e1-a439-00145eb45e9a
89b2276e-f762-11e1-a439-00145eb45e9a
2e4cc37b-302e-4f1b-bbbb-1f674ff90e14
89b0c176-f762-11e1-a439-00145eb45e9a
7fb331fe-f762-11e1-a439-00145eb45e9a
80576d53-992a-41f3-a3e3-dfd0fa0242ee
89af6b5a-f762-11e1-a439-00145eb45e9a
8a83a802-f762-11e1-a439-00145eb45e9a
61c88f72-f762-11e1-a439-00145eb45e9a
89acc3b4-f762-11e1-a439-00145eb45e9a
89ab60e6-f762-11e1-a439-00145eb45e9a
8aadb4e4-f762-11e1-a439-00145eb45e9a
89a74cb8-f762-11e1-a439-00145eb45e9a
61c06cd4-f762-11e1-a439-00145eb45e9a
8a10ba90-f762-11e1-a439-00145eb45e9a
f5211d42-ad72-4e41-ab27-893220e698e5
899ba39a-f762-11e1-a439-00145eb45e9a
899a1886-f762-11e1-a439-00145eb45e9a
899341c8-f762-11e1-a439-00145eb45e9a
d3c8efbc-e246-4e52-b2d5-6fdae499b48b
8a1e02f4-f762-11e1-a439-00145eb45e9a
89903b7c-f762-11e1-a439-00145eb45e9a
f69687da-edff-43a7-be3a-6ec8a6f80a1d
898d17d0-f762-11e1-a439-00145eb45e9a
898a53c4-f762-11e1-a439-00145eb45e9a
859445c2-f762-11e1-a439-00145eb45e9a
3d40de28-5fc9-495a-86ad-33941c024ba3
74f1cfbe-f762-11e1-a439-00145eb45e9a
8984fb2c-f762-11e1-a439-00145eb45e9a
897aa474-f762-11e1-a439-00145eb45e9a
d1e657cb-f550-4ac8-99e2-623385d8a090
8aa9a002-f762-11e1-a439-00145eb45e9a
61313732-a660-4fdf-9cfb-0d13d4553bbe
895ca488-f762-11e1-a439-00145eb45e9a
c05afdbe-5c00-406f-abf5-69a53d227a8b
61b81f0c-f762-11e1-a439-00145eb45e9a
83492a58-f762-11e1-a439-00145eb45e9a
8346c3a8-f762-11e1-a439-00145eb45e9a
b7a76dbc-3407-467b-96f4-01daae0a6e38
f0487d1d-4466-4c50-9e8a-6789ba94c6f7
0108bdc9-3d7f-459a-a92e-a40c3ed07c93
89f68c42-f762-11e1-a439-00145eb45e9a
cd2f99e0-9b66-44b5-8cd8-4f5dc58c2a54
8aa3b0c0-f762-11e1-a439-00145eb45e9a
7fa4ed8c-e879-465f-acd2-2e65f398cc96
00f03652-0e86-4038-a8a3-fc41ee4a1bc2
efeadef6-3488-4d9f-936d-61a81b0195ef
47634fb6-a4a8-4404-9f8b-616791fb7031
899ea946-f762-11e1-a439-00145eb45e9a
cef450df-7155-4c9d-9eb3-7b9b4d868bfa
8026a170-f762-11e1-a439-00145eb45e9a
c9433088-22bf-4f8e-ae79-5b8b13724c72
80218190-f762-11e1-a439-00145eb45e9a
66150eda-ff1f-4dfa-84fa-ca5e57d4b332
fa4c1edd-7d51-46ee-92c2-70667dc068ad
ed0b79fc-1416-491b-8462-b3ffa3d5ede0
ce383525-0996-4ce4-bee0-b6fb6c7b6458
2d519945-a6de-49ee-96e3-de80099cc339
89b3724a-f762-11e1-a439-00145eb45e9a
c734c754-bfe1-4fc7-8a6f-003eca60ffd9
5b605e9d-4e61-424d-950b-68ffbd010d20
5fe48e2c-a83d-43b7-952a-e1e62c49ad23
7f5ed794-f762-11e1-a439-00145eb45e9a
816c32a2-f762-11e1-a439-00145eb45e9a
b98b81af-cc62-4a0b-b503-3da65c9f4a91
621b00c2-f762-11e1-a439-00145eb45e9a
3e95aa8e-a40c-4d34-ad11-7560484f1ff9
7d5a76b9-819f-4fb8-aab0-664d4089aa54
61d8651e-f762-11e1-a439-00145eb45e9a
d603329b-9cfa-4238-8509-c28432bf1c9d
f240817c-23f3-4a8f-b32e-97833663fd4d
bdaa0157-b8bd-4106-b943-61f1dfcc9792
b403c612-8402-4bdd-ad60-0fc6eb465cae
b90cadd7-9ef5-4640-b1fe-94d4803e7129
715fe476-f762-11e1-a439-00145eb45e9a
6a1a22f8-638a-4c20-92ca-ba4cd7891e9a
952d4ae2-f762-11e1-a439-00145eb45e9a
610ea243-6b10-4d44-a6cd-0e12cd6a38bd
1c99ecf5-672b-4af9-a532-8b28af9999bc
9a6bdcc9-e017-44ea-9cf9-ff6a87fdb8c2
ee5109f5-a167-4ab4-87c3-176e010292fa
8a222244-f762-11e1-a439-00145eb45e9a
7f7a401a-f762-11e1-a439-00145eb45e9a
7fddb564-f762-11e1-a439-00145eb45e9a
27b4ff4b-29c3-4017-9c48-3750861392f7
57746ff2-ac01-4889-899f-713f4de3226d
85802736-f762-11e1-a439-00145eb45e9a
9a24b263-0263-40b9-ba1a-395e0781a9d2
5178a9d0-50de-4583-aee5-322b6c3f5b35
bf2a4bf0-5f31-11de-b67e-b8a03c50a862
7fa5dbd0-f762-11e1-a439-00145eb45e9a
56b40d17-9023-4f73-a342-a1e59175c094
6377d5bc-f762-11e1-a439-00145eb45e9a
baa1e422-b68b-42ee-abf5-5d02cac70d68
8347f6ba-f762-11e1-a439-00145eb45e9a
80b92d60-f762-11e1-a439-00145eb45e9a
f7f05647-5608-4b11-aa08-ce51da5949a1
d54974b5-c680-44fa-b82a-9f84148d46b5
8a54da4a-f762-11e1-a439-00145eb45e9a
07a54454-87c7-4e1e-b2ba-88a9d98d534b
80d0549a-f762-11e1-a439-00145eb45e9a
80c9cd0a-f762-11e1-a439-00145eb45e9a
39b07c5d-caa9-4118-b803-290d667cdd5e
c80db6be-9f28-40cc-86f9-a35934e04126
e69b51d3-5d4d-4f57-a0bf-8895ea1e5d71
89a1c2c0-f762-11e1-a439-00145eb45e9a
8a180930-f762-11e1-a439-00145eb45e9a
95aaaafa-f762-11e1-a439-00145eb45e9a
b53773b3-80fe-40e3-8a92-3d908020885e
ec0b2e5f-fd29-4c2e-a2bf-51b69e5045f5
8a718492-f762-11e1-a439-00145eb45e9a
642b40f2-f762-11e1-a439-00145eb45e9a
74cd2be6-f762-11e1-a439-00145eb45e9a
a861c55c-c1a4-4fa9-8771-bb68d79b85f9
a9de2133-2132-4df9-8a76-4769cfa8ace5
841b568b-4ef6-456c-bee6-d780b06cd641
c0079f3b-ea61-4d44-86f3-0d5152736189
7cc784a1-52a5-48da-8367-2e3c276a3e7b
5c1308de-3e3b-4ce6-81fa-f45950801fd0
afcd713b-be63-4eeb-95d7-8a3b57eb8372
2f8ec7b5-87d7-43d4-bafc-2de617998c34
08b4e00f-720d-4ae9-9d45-6277f9576c02
d8ee1839-f1f6-40e0-9326-5388018ee1e0
7d692461-9c66-4ec5-a57c-96d78fc9132f
6244a53a-f762-11e1-a439-00145eb45e9a
8cf29185-bc61-4d54-980f-407cf8bea5c2
13b1f66f-93c7-4415-8d07-4c05ec6ef644
8a5d0576-f762-11e1-a439-00145eb45e9a
d5a8d3f2-9bad-4724-b793-daf78f8bca29
89c0ef1a-f762-11e1-a439-00145eb45e9a
acca8633-d38a-4cd7-a6f8-5a2d4e29832a
625d777c-f762-11e1-a439-00145eb45e9a
236a38ef-6345-4460-ad5f-ee55cc13eaa1
89b797e4-f762-11e1-a439-00145eb45e9a
c425d6ff-a277-4faa-a982-380af9aeee18
2deca60c-f147-417f-9af4-b52067589e99
05bf3655-ef2e-46ba-8732-60517beb3567
82a7898c-f762-11e1-a439-00145eb45e9a
623ecebc-f762-11e1-a439-00145eb45e9a
c4c03087-8d21-48ac-ae64-8ef7cbb9eeb6
62092370-f762-11e1-a439-00145eb45e9a
8038283c-f762-11e1-a439-00145eb45e9a
6174d7a6-f762-11e1-a439-00145eb45e9a
ba0b34a0-c7b8-11de-b279-f12cadb93607
26004e5b-5951-4125-a4b0-e566ea3e0d4a
2e03ac6f-316e-48d9-9cbb-23f408705b94
a8adde1c-1d66-4ad0-846f-cdf59fc4cb0f
4fe5b469-98fc-48e4-ba6d-5bb552657b7f
71712cae-f762-11e1-a439-00145eb45e9a
61bf44b2-f762-11e1-a439-00145eb45e9a
a9147423-6ed9-4061-a40b-c79609e803bb
7fd71a91-0813-445d-808f-9782ba3d796a
48ae5cd9-5ba1-4bfa-8e80-de9dae0e07e1
fb98e53c-add6-4870-b745-db11cbea753d
62a3ac06-f762-11e1-a439-00145eb45e9a
7e380070-f762-11e1-a439-00145eb45e9a
f867bf08-2836-452d-85eb-9a4a6f460062
61d70b42-f762-11e1-a439-00145eb45e9a
441c8c19-d61b-4d2b-aa90-26031d337366
d1f724bf-8d68-49c8-a87f-5c9e7a7b9deb
a461071a-2058-4fbc-804d-bb436c6fa56a
62a8bfac-f762-11e1-a439-00145eb45e9a
e553568e-2317-4592-8638-92e5ac93b40c
53ba0073-4eda-44a7-8ebd-b59219b3613a
5e5d014b-2bd1-45b2-a266-af3064370085
06110a9f-143c-480b-b383-5fe658cc90b4
253fa82c-65ec-4f92-8892-c54b864dfd68
289a347e-c925-4864-9280-e3c4afccef87
8a2ec59e-f762-11e1-a439-00145eb45e9a
f1929b90-79f5-47aa-b983-51f108eb491f
e71a01d8-ab33-4ec4-96db-c3c3f0c5a364
4405aa78-0622-4f21-a37c-75a0dbe7ca7b
a51fa32f-831d-49d6-8b8a-c7b52ae65b3b
62dd9ace-f762-11e1-a439-00145eb45e9a
619918a0-f762-11e1-a439-00145eb45e9a
84a649ce-ff81-420d-9c41-aa1de59e3766
632768a2-f762-11e1-a439-00145eb45e9a
532010ab-cea5-4ef2-8ebc-464aed211aa9
634e9e18-f762-11e1-a439-00145eb45e9a
3e0987c4-375f-4d68-b2ac-5e4e3a6d3d6d
7fe3eb5c-42bd-49d7-a30b-82c353ef6575
e37d0298-8e57-449c-8069-c5d73391e061
28a69e1c-0f2a-40f0-a0df-a646fbc57343
9d850f67-e358-4dfb-8748-57cd668031e8
6da969ce-0833-4bb6-a4e6-5013a50eefef
ef9fca55-a303-458a-b95d-eeff0e8cce46
3c59bd42-7bfd-421b-8da4-275780390e4c
ea95fd9b-58dc-4e48-b51f-9380e9804607
835727b6-f762-11e1-a439-00145eb45e9a
c26bed28-1ac2-4c07-a18e-c801f3f188c1
80bbcc0a-f762-11e1-a439-00145eb45e9a
7ab4d752-f762-11e1-a439-00145eb45e9a
7faac758-f762-11e1-a439-00145eb45e9a
3236cdc4-2f4d-4bd6-b53f-54fd8d8a0aa8
c6003fd3-cd7d-49ce-8caa-da3bb7d1f082
0e54b436-0dd0-4d4b-932d-4093506cf5ad
5e43a220-a91d-485b-b608-58fd22693be7
90ad7fd2-f762-11e1-a439-00145eb45e9a
082cd887-844e-4545-a15e-02578d3a672d
64027802-f762-11e1-a439-00145eb45e9a
8a6ed350-f762-11e1-a439-00145eb45e9a
62412f86-f762-11e1-a439-00145eb45e9a
88ea9eca-96ad-4a5a-8a01-99a4acabe050
640802ae-f762-11e1-a439-00145eb45e9a
fce21d43-c0c7-4d1f-b6d2-fc048f053456
6146b07e-f762-11e1-a439-00145eb45e9a
ccebfa45-6eaf-4b23-98ae-81bbdf256b49
6207feb4-f762-11e1-a439-00145eb45e9a
57a372e5-b06e-4ec8-b82c-0cb8ecc57556
801b523e-f762-11e1-a439-00145eb45e9a
492d63a8-4978-4bc7-acd8-7d0e3ac0e744
898bb3f4-f762-11e1-a439-00145eb45e9a
65d08ad7-7969-4041-b2d2-fdf50742e4d6
61621940-f762-11e1-a439-00145eb45e9a
8a48a02c-f762-11e1-a439-00145eb45e9a
b54a3b16-b648-41ab-bd6f-d3881895daac
61be0dc2-f762-11e1-a439-00145eb45e9a
6342b404-f762-11e1-a439-00145eb45e9a
b7d5e282-aeeb-41f2-923b-e24b52d8028a
80931f9e-f762-11e1-a439-00145eb45e9a
62ca9b9a-f762-11e1-a439-00145eb45e9a
63767ffa-f762-11e1-a439-00145eb45e9a
3eddefab-b0f5-4d68-83a6-ccc0d42c38ca
96ccdb74-f762-11e1-a439-00145eb45e9a
7b373b52-f762-11e1-a439-00145eb45e9a
84329256-f762-11e1-a439-00145eb45e9a
62295492-f762-11e1-a439-00145eb45e9a
7f4ed916-f762-11e1-a439-00145eb45e9a
897d23e8-f762-11e1-a439-00145eb45e9a
7fda37f4-f762-11e1-a439-00145eb45e9a
e6d20998-59b1-4032-b4d1-bfe35671be54
355179f1-4631-4ebc-b50d-d55361f8c465
d38ad947-5e7f-4f60-b8f4-cea5ac95b791
629870fc-f762-11e1-a439-00145eb45e9a
89dc2b86-f762-11e1-a439-00145eb45e9a
82135a3a-9d00-4b26-ba2c-16231573cb15
7cd4427a-f762-11e1-a439-00145eb45e9a
6238ea7e-f762-11e1-a439-00145eb45e9a
739cf09a-d05e-4241-91ba-418b756f3ed5
eee198af-c61d-489a-84f7-fef567e8c8d0
89ca51ae-f762-11e1-a439-00145eb45e9a
9c2d26f1-0ce0-4cde-9f8d-de8284404fff
47d1829a-e78e-4171-91c5-d1f5ae6403fe
ce8285ae-97a7-4c14-9a88-4b4a490a0555
804c9c60-c6a6-4652-b39d-363afb2e3bde
14df967d-1720-4be2-88be-5e9bbda53991
0284b82d-cdd1-4d67-83bd-c8e42e988adb
d0763028-e8a8-4a0e-a5f5-3e65621df6da
d015c8d2-b847-4007-a401-7c4685d53218
823a67e8-a485-41a0-a2cd-90686b4d56be
fa968290-13d4-4c3c-bff3-fd5085e86023
919ff896-27e7-488b-9f5c-cb571b46b9be
61961c0e-f762-11e1-a439-00145eb45e9a
66f39e15-e74d-491c-b5d2-397cd6bad884
c3ac92ba-ae7a-40de-b8e6-959bc7fefcd4
8ef95309-811f-4c3b-a329-a85368e774c9
82ceb6ba-f762-11e1-a439-00145eb45e9a
402c0a2b-5101-4df7-a066-36af0b190d8f
8a3455fe-f762-11e1-a439-00145eb45e9a
8a45f05c-f762-11e1-a439-00145eb45e9a
c45c8530-fd7d-4f30-a9e4-c6d243a4b404
88ba1ac8-497d-4aa4-b2de-bf2d71739a29
1b11a5e3-6991-44fd-848b-6fd9c1368c58
6c3cceb4-f762-11e1-a439-00145eb45e9a
51de9c85-0337-4c68-9783-f13bc0aac15f
d2e6f957-fad6-4dde-8490-8816d537b8dc
89826254-f762-11e1-a439-00145eb45e9a
8ab49566-f762-11e1-a439-00145eb45e9a
8074177a-f762-11e1-a439-00145eb45e9a
6373dcf0-f762-11e1-a439-00145eb45e9a
6f86b84a-4a96-4c56-905c-3bfdd6ca9023
711e7fcd-4b37-471c-8967-1b3a607d2743
69f68599-681c-49b9-bf08-7613331d0323
71538d48-f762-11e1-a439-00145eb45e9a
618816ea-f762-11e1-a439-00145eb45e9a
71369396-f762-11e1-a439-00145eb45e9a
19cb2741-a430-4139-8680-e11eba996978
62c81366-f762-11e1-a439-00145eb45e9a
713d9d94-f762-11e1-a439-00145eb45e9a
62048af4-f762-11e1-a439-00145eb45e9a
7144a7d6-4341-4f06-b2e5-35e44b606f7a
40c0f670-ee87-4576-be9d-2725e0b47035
71945ee0-f762-11e1-a439-00145eb45e9a
7ab8ca42-f762-11e1-a439-00145eb45e9a
89e49bfe-f762-11e1-a439-00145eb45e9a
71a02ed2-f762-11e1-a439-00145eb45e9a
9cffad6e-51b7-45ca-8679-32374a07f884
7aaf7a6e-f762-11e1-a439-00145eb45e9a
64183a5c-f762-11e1-a439-00145eb45e9a
8a047410-f762-11e1-a439-00145eb45e9a
614245e8-f762-11e1-a439-00145eb45e9a
12475130-8b28-11de-b647-b8a03c50a862
86185376-f762-11e1-a439-00145eb45e9a
418a6571-b6c1-4db0-b90e-8f36bde4c80e
6295f7e6-f762-11e1-a439-00145eb45e9a
4e9aecfe-6aa6-467b-a874-a6a0d89242a6
1fce980b-33fd-4fd6-b07c-3cf2557bf6aa
5f6ec4b7-a2e6-4f78-b529-a824bbb3ddf3
22252fe5-d06e-46d3-8f6d-dc1aa57de904
330d773a-abe3-4234-b423-129dc4d00963
93b44a8a-f762-11e1-a439-00145eb45e9a
940062d0-f762-11e1-a439-00145eb45e9a
4df57e87-369b-418b-b9a4-5b69fc64857c
19369ff7-ef17-44ef-8df2-c02b3132fffd
7bbec266-f762-11e1-a439-00145eb45e9a
ec20771d-5c61-409f-825c-3eea4118c437
85042096-f762-11e1-a439-00145eb45e9a
b997a951-75c0-4ffa-b048-d02b2fa33d04
55e3d732-a959-4e52-82a5-202ebd5ac5a2
e7193f24-050b-4867-817d-5bb39f18dd05
ef4bd28b-4a8f-49a1-aea6-85973c073f2c
8ab32a78-f762-11e1-a439-00145eb45e9a
fdbbb939-ee0b-4c6e-8eb3-15ed92177306
71655776-f762-11e1-a439-00145eb45e9a
0b8c0f5b-e970-44fd-8823-7f4bf7a6a370
ddf2eb29-e879-4f04-94f9-ef8f272ab12b
632c969c-f762-11e1-a439-00145eb45e9a
f14a1fdb-7721-4a54-85fe-7fd4aa75fca1
18da9e5d-8966-4893-bf70-b3911152d991
e6c97f6e-e952-11e2-961f-00145eb45e9a
953c46c5-363c-4bcb-a065-86d66f7ffa77
476e1608-b595-4dc1-a633-f37eb158d8ae
23243164-c132-444d-a3a4-34662abb8305
d2278c93-6510-46a8-9792-d794765b4167
f7c73da5-09c4-49cb-9efa-3dda387a1373
713c2900-f762-11e1-a439-00145eb45e9a
93788243-3b92-47f5-8658-d04868b5b00e
7f94ede8-f762-11e1-a439-00145eb45e9a
620d97e8-f762-11e1-a439-00145eb45e9a
840ebec6-f762-11e1-a439-00145eb45e9a
869b5244-f762-11e1-a439-00145eb45e9a
89ba4dfe-f762-11e1-a439-00145eb45e9a
354aeeea-31ba-4806-a3c4-1a0ec4ed4b51
1c334170-7ed1-11df-8c4a-0800200c9a66
902a6306-1f1b-4760-8c1a-28d44394155d
8a8d4d62-f762-11e1-a439-00145eb45e9a
c7ecf786-d4ab-4708-87da-bc34e542be44
368caf55-2fda-4005-aa53-6a4a1c9f6465
85796928-f762-11e1-a439-00145eb45e9a
80a4cdca-f762-11e1-a439-00145eb45e9a
2429287b-ef65-4cfd-afcc-11cc3ba95cca
b258e0d8-d282-4d84-898a-655c5375f645
b2c37c6b-ab2f-4eff-93a6-ecfd3676e69d
7f87bdc6-f762-11e1-a439-00145eb45e9a
f861b96e-76f8-4a4d-b301-ebb82eed6011
f689e53c-3e30-4dc0-a1dd-0799902d2f11
b6465deb-2071-445a-9ebd-d5722e1ed7e2
c55cf28c-8ed3-43cd-914c-8a8b7b4b9df0
6aa62933-35d4-4e74-af93-0fbc49655547
645e706c-f762-11e1-a439-00145eb45e9a
21bf0727-d25f-4bf0-bcd7-2e103527cf1f
421890f7-e909-40ed-a573-b1c9529a55fa
7f9af04e-f762-11e1-a439-00145eb45e9a
4894f2f8-74b5-403e-bd8d-6fe5123a3f71
115927c2-12e1-49df-b162-d55ea28eefaf
7fd41eb4-f762-11e1-a439-00145eb45e9a
039ece6c-1e6d-4441-8392-43ab8bb29c47
d7e36e03-340d-4cba-904c-a2a3e662d3cd
b6f1a044-45b1-4a06-9b1c-90b0a733a4a2
95be1cf2-f762-11e1-a439-00145eb45e9a
b22b10e7-86da-4b80-8f49-f3f958a2463d
80ebe7f9-00ee-4fe3-80f6-303729cf5bac
d4ba9607-189b-4c35-af5c-0b6ca3a54d50
735ff20c-6d61-445e-bbb4-e1787e5f72f3
650c9173-80c4-4583-ac81-97ee14f76590
902c8fe7-8f38-45b0-854e-c324fed36303
7b203230-ba55-4da6-9274-e1d7b1b95987
3e8822f0-6db7-4831-a370-c0cdd3d05538
bd87f432-1b92-4494-894b-e3f0b1eca64d
ac9bd1d1-4f15-48c3-b259-236930f5f409
704fd2e5-f071-4836-8f24-2b3da24f7b57
8a3f1c5a-f762-11e1-a439-00145eb45e9a
4bd64435-fb04-494a-a344-0218ea59a7d4
aab0cf80-0c64-11dd-84d1-b8a03c50a862
643d0aa3-b671-4085-b9f2-3396d55fc088
615ef65c-061a-4494-99b0-66e0e688afef
c72d40da-9245-44e5-91a6-febbf6496322
35db6844-23dd-43c0-a247-9f4fa1c9faf0
2ae1fe04-6f12-4766-bdee-50e5b2dc1148
8f6c96f8-f762-11e1-a439-00145eb45e9a
642f5c46-f762-11e1-a439-00145eb45e9a
620c7d9a-f762-11e1-a439-00145eb45e9a
3717f916-d983-4a81-bb13-5f91200871a6
df007302-0f3f-44cc-b474-1ce4bf563e08
610f5cf0-13c7-11de-b2e0-b8a03c50a862
e9b9f9d0-bd86-49a2-9695-d72f92ed7548
812e7ec6-f762-11e1-a439-00145eb45e9a
231c5bcf-1b56-4905-a398-6d0e18f6de1a
012473a9-1c60-42d9-be83-53ab144b271b
3fed506c-d04f-4cd4-b373-bd602572f39b
ea0df0c3-fe1f-43d1-bf97-f4a7753cc049
ae3eff3a-7453-498c-bcdf-c22e1fcdec78
809e70d8-f762-11e1-a439-00145eb45e9a
323140e2-5f61-4aac-8817-2d4a4554f0c6
d71abe29-0cc7-451c-9eaf-42514a361885
8469143a-92d1-4434-8d2d-d94520d4a22c
1b9566d1-636d-4af3-b9a8-813efe9f3263
d415c253-4d61-4459-9d25-4015b9084fb0
84149905-2fc7-4cc6-a9c8-f4186e0a62a8
82746a3e-f762-11e1-a439-00145eb45e9a
9249451a-f762-11e1-a439-00145eb45e9a
618d1a8c-f762-11e1-a439-00145eb45e9a
71be8990-f762-11e1-a439-00145eb45e9a
8a2380d0-f762-11e1-a439-00145eb45e9a
7f338607-96bb-47b0-8558-f3f73b609269
990e845f-836b-4467-bc5f-46c8495259ec
7adffacc-f762-11e1-a439-00145eb45e9a
95f4f542-f762-11e1-a439-00145eb45e9a
632b49ae-f762-11e1-a439-00145eb45e9a
e27c6a42-c1df-4af7-bd49-1dee59e3c289
7d2d674c-f762-11e1-a439-00145eb45e9a
fd99455d-f6e9-4421-930a-5d8e23ac8895
80b168c8-f762-11e1-a439-00145eb45e9a
687f6708-cd67-4544-9f02-89e8ebfa85e6
b740eaa0-0679-41dc-acb7-990d562dfa37
ca58ea54-a6e3-4991-b603-dd34195d19de
0645ccdb-e001-4ab0-9729-51f1755e007e
8506ad84-f762-11e1-a439-00145eb45e9a
1203409a-4d81-43df-838f-63414ae7ff10
8a0df3e6-f762-11e1-a439-00145eb45e9a
7acdb466-f762-11e1-a439-00145eb45e9a
61e54d6a-f762-11e1-a439-00145eb45e9a
644c6f02-f762-11e1-a439-00145eb45e9a
edd017b6-bf00-4b00-93ad-9789c42a36b1
155290ea-0ac1-4da6-bb37-f7cde3a7363e
fade3e7a-82c5-4652-b482-03dbd1510b18
2f7208c8-b31d-4287-84b4-fc10ab376302
858d51e0-f762-11e1-a439-00145eb45e9a
7e2989f0-f762-11e1-a439-00145eb45e9a
04b949ba-e65a-427c-acce-8a5df15605e8
6d66d064-0f02-4441-95fc-a83840c7f8ff
53ecd61b-dd78-468c-ad60-2f3221688cf8
23217c21-b3e3-4a39-b699-14924cdc1ad3
abeadb84-4ee8-410d-a399-1a484c6ff3f9
6b2dd7dd-9304-4060-b0bd-6d25a82d1024
7b9a08ea-f762-11e1-a439-00145eb45e9a
55d3f041-5cd7-45cf-99e0-80cddfd035d7
c0e410ad-0d01-49f3-a837-71982c0e0c32
70367165-bf36-4b44-88b7-cd803ea093c7
a3328ccd-32d8-4d78-af7d-6ed099723a27
2f7d526c-750a-41ae-a98e-ddcfb6550d79
800d7704-f762-11e1-a439-00145eb45e9a
fae37d1f-5b7a-4fe2-8cfa-8948aefbcac2
7f93c170-f762-11e1-a439-00145eb45e9a
f06ed729-104f-4e51-9db3-dfd9b228a1be
01bc220b-39b8-4837-b235-f921187af771
80bfa122-f762-11e1-a439-00145eb45e9a
64289546-f762-11e1-a439-00145eb45e9a
835f8992-f762-11e1-a439-00145eb45e9a
482d7907-bb01-4c89-b573-1d71f492b16d
89780480-f762-11e1-a439-00145eb45e9a
8204c9c2-f762-11e1-a439-00145eb45e9a
7fdb69da-f762-11e1-a439-00145eb45e9a
7fbf4372-f762-11e1-a439-00145eb45e9a
dd1be613-e22c-4e3a-86a3-bc055766aa7b
ead9eb73-a012-4206-976a-c911ef4fc956
962e2f2e-f762-11e1-a439-00145eb45e9a
073e7dab-1c66-4e6c-a75e-dfeee6851290
a01dc6ff-c725-4b93-87a5-83079f76ae4f
6416f084-f762-11e1-a439-00145eb45e9a
135fe78c-6fbb-4586-8d43-214b503dc593
caf4cea5-62cb-448a-978e-4b947e800051
5d6c2985-c6b0-4f4a-a703-85822e238825
1bf568f9-7a67-4825-a187-c2f66ce06f65
5065080a-77d9-4a2d-a3f8-e65da9add067
62036e26-f762-11e1-a439-00145eb45e9a
9d68dae3-0851-4277-a7d5-ab997758a10d
96232278-f762-11e1-a439-00145eb45e9a
9e482772-4281-4f7e-a8bc-a2501366588b
6285a350-f762-11e1-a439-00145eb45e9a
54b9569e-94b0-4da2-88f4-fa5baae7445c
73354b24-f762-11e1-a439-00145eb45e9a
8a628bd6-f762-11e1-a439-00145eb45e9a
6220d650-f762-11e1-a439-00145eb45e9a
924bdd52-f762-11e1-a439-00145eb45e9a
6489c014-f762-11e1-a439-00145eb45e9a
80307a38-f762-11e1-a439-00145eb45e9a
59f14999-c588-4272-b18a-2ef0cc9fc7b5
ca16e061-b737-4876-9a67-9938f3aa6c8f
6421e37c-f762-11e1-a439-00145eb45e9a
6df67f83-b615-448c-96d2-d315655e3e04
717776ae-f762-11e1-a439-00145eb45e9a
b5a50aa1-ce8b-4e54-ac05-310fa1c01303
72ad5e8a-b82e-4bb6-a6eb-3a7114b533f5
8043a3a6-f762-11e1-a439-00145eb45e9a
6166a992-f762-11e1-a439-00145eb45e9a
a33055a3-5e03-4ad9-8447-bc92c967a27b
f7c496b0-9300-11da-8596-b8a03c50a862
8a5a3404-f762-11e1-a439-00145eb45e9a
f42d2be3-1264-4b68-a3bd-39363bcc437f
efd4552a-faa4-4f35-a5ac-007b9ca84e8e
cd6e21c8-9e8a-493a-8a76-fbf7862069e5
873f843b-7c49-4f00-a842-9107f79213ca
7ba21c92-f762-11e1-a439-00145eb45e9a
8122cb6c-f762-11e1-a439-00145eb45e9a
71d88e93-f830-4878-832e-3e10e3e80f61
64dabd3c-4f34-4520-b9dd-d227a0bf1582
f97eeccc-8409-4075-ab7c-8980f73c0d0d
5026ffd5-fe6e-4454-be43-f858680e1bdb
803aa7c4-f762-11e1-a439-00145eb45e9a
61c198ac-f762-11e1-a439-00145eb45e9a
f9085358-5e9e-4571-aa64-f2f1074e5b17
61aec72c-f762-11e1-a439-00145eb45e9a
80b01cca-f762-11e1-a439-00145eb45e9a
958d9faa-f762-11e1-a439-00145eb45e9a
b585e3bb-86bb-434f-b87f-b1bd90e8d496
1edd9aea-2fc9-4789-abc6-7826e88af037
634536a2-f762-11e1-a439-00145eb45e9a
2e102194-f384-4712-89a4-5db7a3fc409a
2fd02649-fc08-4957-9ac5-2830e072c097
a391ecd7-b4ca-4145-929a-04744ccc5779
9621f47a-f762-11e1-a439-00145eb45e9a
10cb9850-c9ca-4cc1-a041-a43cf6634d36
1d5a02be-1665-422d-9609-b90f9c88de4a
edd76a7a-64e0-4008-a741-105ecd67e339
64141e18-f762-11e1-a439-00145eb45e9a
61b59ff2-f762-11e1-a439-00145eb45e9a
f318309f-f9db-453d-9b93-39acd4a67227
7fce09c0-f762-11e1-a439-00145eb45e9a
c186e534-5281-4d9e-a389-f0415aa70331
c44afd4e-0858-4e6d-bf42-b4d4847ab1ac
2418cd14-46db-43ec-8d21-552541c0a5cf
75bfed9c-679d-4c8f-ab46-feb2eb98512a
8abe750e-f762-11e1-a439-00145eb45e9a
61dba88c-f762-11e1-a439-00145eb45e9a
61c50f78-f762-11e1-a439-00145eb45e9a
897e6d02-f762-11e1-a439-00145eb45e9a
4ce3cfce-f0e3-4cf6-ac6f-6c9e7d6a2eb2
4fa894f4-b6c6-4ec0-b816-9bb03b3ca106
6df4cdef-c55d-4a03-9055-3cbadcdd05aa
680bf318-9278-4029-91b7-0296cafc716a
717c7d20-f762-11e1-a439-00145eb45e9a
898660c0-f762-11e1-a439-00145eb45e9a
b50dfef4-3f34-4829-9d6e-edd5fcdb2b29
f288f3ab-17bd-464c-a570-63b12324883c
03929cfc-82e3-4f21-97e3-7be4de285584
61cb0784-f762-11e1-a439-00145eb45e9a
24fd68c4-d4ac-4a39-8e8b-3af9dae81db4
83447e40-f762-11e1-a439-00145eb45e9a
d75b0b4c-8f43-4bc2-8bcd-65f9e5419cd1
891af376-b9b7-4547-b17d-e1d2e6b8d96b
84d94b5a-f762-11e1-a439-00145eb45e9a
86986958-f762-11e1-a439-00145eb45e9a
8353c5bc-f762-11e1-a439-00145eb45e9a
f96a6f8c-b992-4159-8039-db8f30bac985
6498eb48-f762-11e1-a439-00145eb45e9a
614ec23c-f762-11e1-a439-00145eb45e9a
a8c8144a-3693-4d92-8bc4-49e00dd8defc
61c2c40c-f762-11e1-a439-00145eb45e9a
962cceea-f762-11e1-a439-00145eb45e9a
52422715-c1db-40a0-ba16-b84a295d248a
835613da-f762-11e1-a439-00145eb45e9a
88e24a94-f762-11e1-a439-00145eb45e9a
8f7e3c45-4d76-4982-9478-651439e0cd4b
6158f5c2-f762-11e1-a439-00145eb45e9a
b78cb8f5-86c1-48d3-a151-0c4df6305ed8
85b69b0e-f762-11e1-a439-00145eb45e9a
960c633a-f762-11e1-a439-00145eb45e9a
7191f93e-f762-11e1-a439-00145eb45e9a
7aaa36a8-f762-11e1-a439-00145eb45e9a
61fc582a-f762-11e1-a439-00145eb45e9a
f24cb6bb-8333-4ce1-9fdf-71bd3bec0ff6
847375df-8ac8-4189-a8d6-deaefb90355c
505cabc3-7550-4fd1-96dc-6d77d5ffc6de
8130e5c6-f762-11e1-a439-00145eb45e9a
7565c55d-9dc8-442d-95cf-19d5ebb3d2b0
7f6776a6-f762-11e1-a439-00145eb45e9a
7a8be2e6-349b-4ac8-8c58-fde5c046142d
8183e6f8-b995-4266-b9bb-96fb784d353d
6409578a-f762-11e1-a439-00145eb45e9a
627a9a82-f762-11e1-a439-00145eb45e9a
032f1fbe-d21f-407d-be46-5cd1bb1ea397
6383ba1c-f762-11e1-a439-00145eb45e9a
038a8818-af12-4a9f-a6bd-772d8d79d68f
85727f1e-f762-11e1-a439-00145eb45e9a
801273c6-f762-11e1-a439-00145eb45e9a
996ba8be-13a1-4361-9c37-559f9ea58399
f1277dd4-84c5-4e84-b300-d5a7ac3c1edd
488416a3-50f1-43a0-a1ce-daf1cdbf84dd
1b3b7b56-07f8-4609-8df3-98e3a8ffad85
8a07352e-f762-11e1-a439-00145eb45e9a
ea410929-015a-4093-9c7e-7be2482668c9
649e5f4c-f762-11e1-a439-00145eb45e9a
6297350c-f762-11e1-a439-00145eb45e9a
715bdf8e-f762-11e1-a439-00145eb45e9a
bc1530cd-1cca-4c30-b956-1b533fc87baf
625ff09c-f762-11e1-a439-00145eb45e9a
f1d8b81b-4c3c-467d-87ea-bad6fe626441
62bf2df0-f762-11e1-a439-00145eb45e9a
62120d50-f762-11e1-a439-00145eb45e9a
4b53abe5-4f32-495d-a587-b2ea7ac4c760
7fb97820-f762-11e1-a439-00145eb45e9a
61534758-f762-11e1-a439-00145eb45e9a
b6ba36a7-362b-4c13-9e28-f71d4770a193
83504144-f762-11e1-a439-00145eb45e9a
73c5ac5a-f762-11e1-a439-00145eb45e9a
959d80f0-f762-11e1-a439-00145eb45e9a
e396bc9e-99f8-4187-85c5-ef2b4e500392
73ee71a2-b43b-4419-a998-9cd42eefbd06
f9f727fb-6356-4282-b39a-f6754424a618
7a8e1086-f762-11e1-a439-00145eb45e9a
a5faa00c-028b-4a7d-9dda-e5c39a9678f7
f11b55db-cf5d-484a-9acd-55e064e437fb
861e6afe-f762-11e1-a439-00145eb45e9a
61a7b838-f762-11e1-a439-00145eb45e9a
7b91859e-f762-11e1-a439-00145eb45e9a
d0aa984e-c6d3-45ee-8fc0-df1df8f4126b
226064ec-8b44-44c5-ae67-b98a9598e58c
a2fc0119-703d-42e6-a627-a356433cde9d
356b14b5-6f62-4500-9f1d-76104094aab4
ad610555-192d-40aa-83f1-6b95c52c0a1d
806eb816-f762-11e1-a439-00145eb45e9a
cea8cd4e-ac8b-4e81-9242-6a5bf9e41e4d
f5451cf2-13e8-46f0-9ed5-dfd45089ad3e
8a900192-f762-11e1-a439-00145eb45e9a
01981814-35ca-4637-bba8-90ab22f2b68e
1e61b812-b2ec-43d0-bdbb-8534a761f74c
74636da0-f762-11e1-a439-00145eb45e9a
2555c0f8-c476-4fc3-9dbe-1b704deaf10b
dbc709b9-e36e-4dd7-ab5b-c3cb08c2779d
62897048-f762-11e1-a439-00145eb45e9a
83b69c34-0ab1-4bf7-af03-aafe208a0825
8a385ed8-f762-11e1-a439-00145eb45e9a
8031a106-f762-11e1-a439-00145eb45e9a
72a85a13-37f3-4bbc-92f0-3ba8dbe7c3d0
8981097c-f762-11e1-a439-00145eb45e9a
620fd832-f762-11e1-a439-00145eb45e9a
8a0b3c78-f762-11e1-a439-00145eb45e9a
36526979-9f6a-47c3-8ca8-b286b8899729
262ec79d-5ff8-4b1a-974f-5c19fcb2f1ee
6324e6e0-f762-11e1-a439-00145eb45e9a
62b6831c-f762-11e1-a439-00145eb45e9a
61d2ee22-f762-11e1-a439-00145eb45e9a
2ad58f36-82cc-4ba7-820a-dcb22c0f5592
7fad2d40-f762-11e1-a439-00145eb45e9a
f47b0035-fc20-4ac1-905a-e0b79a1383d7
f60aa56f-cbb7-4f55-8a6d-67288d5ba9b1
808f2448-f762-11e1-a439-00145eb45e9a
78dcee36-b0a2-4679-802d-bc0b5016518b
62f0aee8-f762-11e1-a439-00145eb45e9a
dd3ae3d0-1fb5-11df-8ea3-b8a03c50a862
62c066a2-f762-11e1-a439-00145eb45e9a
740df67d-5663-41a2-9d12-33ec33876c47
35752720-9dc9-40ce-aea5-63915e8aeb0e
7f8dc63a-f762-11e1-a439-00145eb45e9a
0943f690-fde5-11dd-83f4-b8a03c50a862
9f6f3c1c-b8b2-4d1d-be3e-36217e1cb9b8
3b7f6307-2f03-4f25-9f64-6aa4c3a3aea1
0d862dd2-12af-4445-92c9-d81d76598b19
67fabcac-a638-40a6-9bea-aeca8aced9f1
713ef310-f762-11e1-a439-00145eb45e9a
89971212-f762-11e1-a439-00145eb45e9a
37beb6ea-e591-41e3-b781-e384250dc42c
61cd45b2-f762-11e1-a439-00145eb45e9a
6ba6fcf4-f762-11e1-a439-00145eb45e9a
11314af8-aad0-4414-a961-e91b88fd4abb
95c11286-f762-11e1-a439-00145eb45e9a
702fb0ea-f762-11e1-a439-00145eb45e9a
1804f32e-d63c-4aa3-a8fa-e9d6b44d3de0
8682e420-f762-11e1-a439-00145eb45e9a
832cb04e-f762-11e1-a439-00145eb45e9a
71522052-f762-11e1-a439-00145eb45e9a
744edc21-8dd2-474e-8a0b-b8c3d56a3c2d
8ec73638-2c0b-45b1-a399-be159f3799dc
2a45b639-c604-49ea-b3e9-e01dfacdd726
49821f95-e784-49d3-82ce-5b5cf9aa96f4
f2f31bf8-abd3-4bbc-b55e-8fa88c5c8222
8642bfd0-f762-11e1-a439-00145eb45e9a
8de6d33e-f762-11e1-a439-00145eb45e9a
c2a0198f-4d4b-448a-91cb-ff07ab1532ed
35c11603-3013-4807-9fd8-2c6692f25d8f
116f7655-c1cc-475e-a567-2f5f2b358f73
57d403f4-9d00-4651-8e26-1f4e81a21181
ceba0e0c-889f-452e-8e6d-b4761e929f89
169fa761-2fb9-4022-93bd-e22b7a062efd
f65b3120-1fab-4f2d-abbb-49d072bf1016
0efbb3b3-6473-414a-af91-cdbcbcd8aba1
8a80de10-f762-11e1-a439-00145eb45e9a
84881ef8-a565-4124-9102-253954c419f4
80f89432-f762-11e1-a439-00145eb45e9a
dcfed86f-a8fe-4219-8f1a-e6a5d9086163
88af1796-f762-11e1-a439-00145eb45e9a
af1b4db0-c8ce-4a95-b700-8a6a02bed9d6
5c1fdaf6-4a18-4c5d-a84b-a4ba41f077c9
50c9509d-22c7-4a22-a47d-8c48425ef4a7
312bb844-4980-4b1a-a64b-e79f9ac083a4
39f7ffd7-9416-4efb-934a-c81f116893fc
1a6d5bcd-cb62-468f-967f-fd25e18c3b8c
52b78a58-c84a-4370-bb14-b27a007d5da6
636fde0c-f762-11e1-a439-00145eb45e9a
23acc755-a8a6-4cf8-bed0-83d30863acea
35919118-dd7e-4c31-877c-7b1539df5192
73c05570-f762-11e1-a439-00145eb45e9a
2ac4b2f0-9887-4d25-a8fa-f94391e87919
a4603234-322e-11e2-aba1-00145eb45e9a
7ff33858-f762-11e1-a439-00145eb45e9a
84d3829c-f762-11e1-a439-00145eb45e9a
29ce88ff-5cf1-47fd-af44-8477c52c910c
3c3a7955-e23b-45f7-ab29-fe8bc5876585
edaa3a20-1d73-42ee-85f2-19105c1c8525
cc885e78-0fae-49a3-9c6d-93ac90debd68
6194e7b2-f762-11e1-a439-00145eb45e9a
82d23348-0fee-4e2d-9152-48136ef54b2d
040c5662-da76-4782-a48e-cdea1892d14c
882d105b-fa99-4c3b-a736-b43674ce91f3
ecc2d1d3-031f-4478-8565-3e098e85b33f
720e07f4-d1a8-48cb-a6d2-f90968f34549
7f928abc-f762-11e1-a439-00145eb45e9a
8a916226-f762-11e1-a439-00145eb45e9a
22122208-ca75-4063-abdf-ab58607dd55a
224bb9c2-4426-4d4d-ac9c-38758b5d938f
8a702052-f762-11e1-a439-00145eb45e9a
10d4ea8d-9feb-44ba-961c-ddbb8732fa8f
7f88eb10-f762-11e1-a439-00145eb45e9a
71a8a7ce-f762-11e1-a439-00145eb45e9a
d8febc11-498e-465d-88ee-d08c0a726bd9
c5938535-cbc1-4ef8-bd25-756e4c6b3985
0a7b424e-70e6-4bb9-a87d-080b89b3fdec
6232fd76-f762-11e1-a439-00145eb45e9a
f39014fa-89bf-4717-bcfc-0fb8841c32c1
0e65f3e6-a632-435f-b188-0001c2a4eeed
19120737-4e1e-4efd-87ee-b92fdc5c8576
39648a70-b461-11dc-bc42-b8a03c50a862
7401f23d-e962-4828-8646-dc4d8cfc2394
8be90f66-f762-11e1-a439-00145eb45e9a
b5adf05f-7dd4-45b0-9aad-5948c4c42899
0e988b71-2cc1-4cd3-a026-ef14c056b05c
8a67f328-f762-11e1-a439-00145eb45e9a
aed35888-68cb-4574-8a98-d13b89cf0f38
62168560-f762-11e1-a439-00145eb45e9a
84f9770e-f762-11e1-a439-00145eb45e9a
82a53efc-f762-11e1-a439-00145eb45e9a
efb8fe7a-3432-4338-86d7-0a305ebac47d
e01e6790-13de-11de-b2e1-b8a03c50a862
9368f520-0e2d-11de-b8e6-b8a03c50a862
e45c7d91-81c6-4455-86e3-2965a5739b1f
808c9278-f762-11e1-a439-00145eb45e9a
d6fa86b9-8906-4622-9ebc-24d393c9ac12
cb9beff3-a185-486f-975a-732251444158
ab326425-fd43-4091-92a8-a63e7c40c121
625c474e-f762-11e1-a439-00145eb45e9a
7aac2a16-2b16-410c-8649-6aae7a752ebb
9678e1a6-b1c4-4e86-9d26-ebb169338655
e322c569-8644-47a5-a319-3fde606e1a25
44ef1f04-b01c-4b42-8baa-679e26ce43bc
8276c2d9-24ac-4f5c-8f79-06fcf31b9f70
6202499c-f762-11e1-a439-00145eb45e9a
7f5260c2-f762-11e1-a439-00145eb45e9a
72ae38f9-e9d0-4da6-bd29-cb76e41e5bcb
94386f28-e94a-4e67-8012-b656c6007f2b
84941b7a-f762-11e1-a439-00145eb45e9a
63098d6e-f762-11e1-a439-00145eb45e9a
400b65c0-0c62-11dd-84cf-b8a03c50a862
0eac2479-e5d8-4e9d-bc7d-9dc689c159d5
ea05dcbd-0d05-4785-9313-0ec68cb90426
8be5d1f5-802e-4401-9c1c-2e01b67e252c
857bce66-f762-11e1-a439-00145eb45e9a
b2902c81-1e53-4192-9461-dc229ddcb2e2
e6fb3d46-977a-4deb-99be-e8493024feb2
fda694ce-fb23-4c47-b765-4cd7d8b4d43d
95a7b110-f762-11e1-a439-00145eb45e9a
8a2a9bcc-f762-11e1-a439-00145eb45e9a
8e899b6f-ef8b-480d-a8c1-b36218908a8f
3b5f32ff-46d0-4c9b-a247-100afd96f331
064508e2-255e-4d82-9f13-05d73476cc03
7ad079e7-f905-444f-a228-01746e3b7c6b
61bbc152-f762-11e1-a439-00145eb45e9a
788439f0-3b56-11dc-8c19-b8a03c50a862
3633e0e7-8c25-4c3d-b9c7-078c0be25665
e3ce628e-9683-4af7-b7a9-47eef785d3bb
ed3093d3-7f6b-4da7-8726-f800531a5d7f
7154ea1c-f762-11e1-a439-00145eb45e9a
5b5deb76-1e5e-446c-9d92-6cb2ddbc9d39
627826d0-f762-11e1-a439-00145eb45e9a
7fc43fee-f762-11e1-a439-00145eb45e9a
5e2c9b3a-9d7c-4871-af8c-144e4f40e9d2
e093df50-57c6-4db3-83c4-1a7c8b3bfe6c
7fb5c784-f762-11e1-a439-00145eb45e9a
5113877b-3da2-4ac2-a7cb-58f67da66228
eebc1080-cec1-4d28-a5d3-ba8694114d12
356e8538-d6c7-4935-9450-821a68dea158
fe35d6a0-0c6e-11dd-84d2-b8a03c50a862
71454d8a-6e9c-49f5-bf37-353f9ad2e2b9
ed15e812-6b49-4587-84e4-a413d081f4b2
c58c8244-a545-47ed-b169-43c438675f45
3eff910f-eef4-4674-b9ab-c1ebaa16d524
6323a578-f762-11e1-a439-00145eb45e9a
e1beb83c-9b83-4d17-ac5e-d24e09507ec5
7ba8437e-f762-11e1-a439-00145eb45e9a
64800c2c-f762-11e1-a439-00145eb45e9a
89be485a-f762-11e1-a439-00145eb45e9a
e87e14f1-76e9-48a1-8378-98cc909eb301
dba33190-d892-4d2f-8508-36f0fc72dc94
5678b0b3-450b-4513-82e1-2b32c3c50b54
628abbe5-dc8d-41e9-a0c7-f05efe282649
68d15500-0e2d-11de-b8e6-b8a03c50a862
638a47f6-f762-11e1-a439-00145eb45e9a
60b45fdd-246f-4bfd-999e-9fe187cc9c1f
bddca4a4-60b5-4db5-95fa-be0cce979d3a
8591ecaa-f762-11e1-a439-00145eb45e9a
fbaea48e-35ff-490c-a108-20ae943ea03f
8a370826-f762-11e1-a439-00145eb45e9a
fdbbecb9-3e8b-4fbe-aca4-bde861e63e8a
cc09f619-bd73-4e5d-8e4d-95e994f87246
7f8b4f86-f762-11e1-a439-00145eb45e9a
d96cb9d2-ec75-45bf-8771-849e731c685d
3345dcbc-a43d-4307-9cd8-084cb293d6bb
641af544-f762-11e1-a439-00145eb45e9a
05cff8d5-ca7c-436b-ac04-4a794ba0111e
95a4ca54-f762-11e1-a439-00145eb45e9a
c74b948e-eab9-4a6e-8ed3-5ffe49bc4895
e7f4b20b-7ffc-4f0b-917f-0d110905d278
ca7f81ae-ebf9-43a8-947c-535a87fe5aec
6185910e-f762-11e1-a439-00145eb45e9a
dd7e1d74-8acc-4ef4-8557-d5ccc219fb52
64920c10-f762-11e1-a439-00145eb45e9a
ca18b3ec-8819-4f45-8f86-ababf580bcc6
28f94b79-38d7-4c25-ac76-cf64809114fc
64e8f985-9a89-4b82-86aa-47a9adb1e5b6
71b9a826-f762-11e1-a439-00145eb45e9a
73bef810-f762-11e1-a439-00145eb45e9a
66a51aea-8662-4685-9fd0-9d4b596617d5
4a7f53e7-3835-4f02-ad40-cf6e5219d910
b31968fe-1f9a-4da5-ac09-8a892fd0a6c1
6143645a-f762-11e1-a439-00145eb45e9a
02d1e772-54ee-4767-b4b8-c35f0c7270ba
71ab2224-f762-11e1-a439-00145eb45e9a
71b39dc8-f762-11e1-a439-00145eb45e9a
96af2dd6-f762-11e1-a439-00145eb45e9a
ce416850-8934-11dc-9962-b8a03c50a862
7adf20e0-c955-11de-95c0-b8a03c50a862
73ad4aa2-f762-11e1-a439-00145eb45e9a
85818aea-f762-11e1-a439-00145eb45e9a
a71b5b32-ea26-447e-bcc7-ad7a421aa96a
68c90cbc-e74b-4fb6-8ee4-6fa3bd247837
98407d8d-ff58-4298-90f1-0d59f3421df2
ea00f908-0fa5-469a-b9d3-5eb76136d998
08a179fe-9cd1-4d33-afef-266dd55c59cf
8e2961c9-5996-474b-9bfc-90370e04448b
7a86aa20-8049-418d-b008-d586246f322f
649d01d8-f762-11e1-a439-00145eb45e9a
5e34ffdf-2648-4ecf-ab53-555e3d3d8d2b
20cfe5fa-8e4e-4f18-92df-7add93a55de7
615d892a-f762-11e1-a439-00145eb45e9a
2dc27203-bf58-4477-9c8d-19c4953e1f3b
89d6c448-f762-11e1-a439-00145eb45e9a
89fed492-f762-11e1-a439-00145eb45e9a
4fc42f17-eaeb-4296-949d-34b8414eb1c1
615a1d6c-f762-11e1-a439-00145eb45e9a
734f9182-f762-11e1-a439-00145eb45e9a
bb080d40-c63b-4529-bf21-d1782a81e024
707cb1ed-19e4-41b0-9ffa-d9251e2e03bf
ffab4d43-000f-4b73-b085-fb00c325eb2c
b848583a-a47b-4d09-a58b-46d3236b3d10
62d8988a-f762-11e1-a439-00145eb45e9a
9d7778c1-2705-4a04-a9e9-a0b14b6f8a3d
83a7950c-f762-11e1-a439-00145eb45e9a
96b66524-f762-11e1-a439-00145eb45e9a
6336bd66-f762-11e1-a439-00145eb45e9a
241f9bd4-613e-4050-9fe0-2ff44b526c84
30e62381-69e4-423a-9f98-446b9d485b2e
856734ce-f762-11e1-a439-00145eb45e9a
37e09252-7afd-43fa-825a-9eef15614ad7
96ab697f-6031-4e22-bb7a-964ac91914ff
7c1a76a6-f762-11e1-a439-00145eb45e9a
cd6905cf-54d7-4628-b762-f63d269e239b
b929f23d-290f-4e85-8f17-764c55b3b284
500e7c7f-bacd-48c9-ace0-6ce9cb749ac7
f03fc347-2609-4095-9cb6-0421845cd12c
b02bfe2c-9dfe-4d18-aa83-dacaf536a3aa
216da6d6-e86c-465f-901b-e47d2c7107fe
90eae6b8-57d2-4d24-8eb3-1dbde00f1669
b9a43c60-d2b6-445c-9362-2db65465c963
809bcf86-f762-11e1-a439-00145eb45e9a
7143034c-f762-11e1-a439-00145eb45e9a
a79c2b50-6c8a-11de-8226-b8a03c50a862
638165c0-21d4-4d8e-9c35-b9dbb2a97095
615a09d3-260b-4ba7-a07e-c5d9f719587f
6a122346-08b9-11e3-ab1f-00145eb45e9a
4d749d70-e2e1-11dd-8102-b8a03c50a862
2b7fa478-bc11-4404-9ab5-93c23bbd9e0b
622d24dc-f762-11e1-a439-00145eb45e9a
7fa2233c-f762-11e1-a439-00145eb45e9a
9511ea31-035d-4b30-bf59-6b6d868063a7
6db17e9d-47d8-459e-8173-2d32ffa99470
1064b787-c882-493e-b17d-4ffba363b776
7ab62878-f762-11e1-a439-00145eb45e9a
61ac87be-f762-11e1-a439-00145eb45e9a
df582950-3b58-11dc-8c19-b8a03c50a862
12f9b2e6-7b63-4bc9-81df-48808a45d568
8a8e9b5e-f762-11e1-a439-00145eb45e9a
c9147f19-8032-48df-8dfc-ee9571956634
d2470ef8-edfa-4ba7-821e-c3e1a537bdba
96c10340-e43d-4542-8d34-7dd0c4b3b010
61d1c844-f762-11e1-a439-00145eb45e9a
749e92e0-f762-11e1-a439-00145eb45e9a
fb5bea36-859e-47f1-995d-ee8962d96f41
7048dd38-6676-4398-af63-dee3e60941b9
7d2dc1b9-aee3-4097-953b-f755a41132f4
cbd241aa-a115-4856-af66-fac5cb90f2cc
63e9e22d-a649-4087-b39e-acb1651af077
fb716825-2962-4375-8532-3ac7429aa86d
4f28afd9-f50e-42aa-b49f-60d9f637ab2c
46c9d9a2-f8f8-48fd-b90c-412fc635dd61
bf0dd71d-364c-4f16-8612-2661f07f40a2
905daf20-04fd-11df-8c28-b8a03c50a862
f0af2e67-7404-4502-8db2-fd1db960de42
911089de-581a-4bd3-909f-402aa6927959
637e68d2-f762-11e1-a439-00145eb45e9a
854e35e6-f762-11e1-a439-00145eb45e9a
c52b1923-6494-47eb-8061-287351560781
d01d7d74-bd3a-4d1c-90da-b4e0d64170aa
f7fc8184-1ca5-4ff2-98a6-59aab751b5bb
63117506-f762-11e1-a439-00145eb45e9a
8a27b560-f762-11e1-a439-00145eb45e9a
3d1231e8-2554-45e6-b354-e590c56ce9a8
e664d5b6-626d-4977-aa95-0bc20af5b168
e3a69702-0626-4e3f-90c2-f0635acea053
8abbafea-f762-11e1-a439-00145eb45e9a
4796b3ec-d572-4f3f-9344-1cd3aa20fc8f
624abb64-f762-11e1-a439-00145eb45e9a
4062295b-4a45-4cd1-b532-cceba62a0cf2
73d3db9a-f762-11e1-a439-00145eb45e9a
b5cdf794-8fa4-4a85-8b26-755d087bf531
46a95f2f-4f0c-4002-8e1a-68724e63f01d
2e684fd6-09e2-4661-910a-0a188b610c04
8054f634-a3d9-49b8-b2b2-3dfae0e82a54
627f7e12-f762-11e1-a439-00145eb45e9a
3880ef6c-8e24-49a9-b633-2d0a53bac0f7
fd90fccb-d9d5-4046-9248-f036d9ac4713
8a5fc6f8-f762-11e1-a439-00145eb45e9a
80d44654-f762-11e1-a439-00145eb45e9a
8a1f625c-f762-11e1-a439-00145eb45e9a
805d6fc6-d434-4d3f-840d-8343b8a7a56c
8a744664-f762-11e1-a439-00145eb45e9a
631a64ea-f762-11e1-a439-00145eb45e9a
7163ec6a-f762-11e1-a439-00145eb45e9a
4b215a29-3ff0-4242-be72-77490cc773a8
8a6d7302-f762-11e1-a439-00145eb45e9a
a4442622-3162-4b2e-b47b-29828f7bb853
4a8e73de-6628-44be-b3e7-41fc9d52b765
ca9b1ee0-1302-43a7-b75c-fa46e1f7ab7c
bafa5083-8081-42f8-9201-04c511f45098
8a5b9556-f762-11e1-a439-00145eb45e9a
95e9f2dc-f762-11e1-a439-00145eb45e9a
e49a712e-ec7b-4e7d-b916-8dcabf589979
f45c5ee0-e5ec-42e3-a80a-07318144efa4
20da1510-558c-448e-991c-07e99f1430b0
6c3a2312-f762-11e1-a439-00145eb45e9a
8a19969c-f762-11e1-a439-00145eb45e9a
0bf5686d-46dc-4470-8e3e-00904eb15e1e
86a55fbe-f762-11e1-a439-00145eb45e9a
89cd2ab4-f762-11e1-a439-00145eb45e9a
d74a4963-4f71-45a5-82ca-1d81d1ce4321
3c56083d-0f01-41b0-9690-468c66bfbbaf
80178f32-f762-11e1-a439-00145eb45e9a
5445131a-b491-44d8-9974-3ec52bde0c47
629d61ac-f762-11e1-a439-00145eb45e9a
a92de2e1-647c-43f2-a8b7-ab1c1a6453dd
80fc4302-f762-11e1-a439-00145eb45e9a
197e1421-7932-46a9-b227-0405ed5a4304
7464aeae-f762-11e1-a439-00145eb45e9a
0bcbd3a8-f22e-4350-a19d-a94fe6ca9738
4da0200f-66d3-4442-a71c-1a9461c86e87
63380c7a-f762-11e1-a439-00145eb45e9a
d52d01f6-7472-4dbf-9ea8-a33c343255ac
a65e824b-9189-491e-8e7d-8473570d1905
feb41318-374b-4ed6-b61e-0369993abedc
84cdd6d0-f762-11e1-a439-00145eb45e9a
91fa0308-8901-45f2-a9df-b42f64b53c0e
2be5b645-ed41-4645-8402-7cbaf42cd0ac
63925676-f762-11e1-a439-00145eb45e9a
95a06176-f762-11e1-a439-00145eb45e9a
6bc3865d-62b3-48b8-91be-dd885437df9e
a5f69bb0-d405-451b-a249-178482c01fa6
a776a61d-f01e-4a8e-8fb0-c69d08795118
613cb4b6-f762-11e1-a439-00145eb45e9a
04871911-1b00-41f3-8dc6-fc0cea421f96
69f0f5c2-08b9-11e3-ab1f-00145eb45e9a
ae379339-581e-4126-9fb1-ea1c1fc91412
634feb60-f762-11e1-a439-00145eb45e9a
2f63bb07-dbb6-4f9f-9507-ff75f77a4512
63047036-f762-11e1-a439-00145eb45e9a
634151e0-f762-11e1-a439-00145eb45e9a
f530f789-58de-4b43-9f42-1292db1945cf
5d784d06-fa1d-4f00-8cdc-663d04d26061
62249ae2-f762-11e1-a439-00145eb45e9a
2a54253f-401a-4c0c-8abf-bd9b5cdc8011
3e2a280e-33ab-449d-a543-dc97e96a664b
16ed67e5-fd70-4fd4-85c3-70ea2da627fe
d0860cd6-2fe5-44e3-856a-5ea9e4bc108a
3fab912e-e927-4f1c-a97c-eb446cd609e0
1e0f3d99-eb02-4806-b6a4-e903568129ec
a6b72897-dc8f-4325-8450-10bbe31a580a
7190c29e-f762-11e1-a439-00145eb45e9a
95bfa586-f762-11e1-a439-00145eb45e9a
710abb98-2f53-4ce8-9ebb-67bb558860b7
6c30efae-f762-11e1-a439-00145eb45e9a
10000574-49d7-425a-b315-633557b0f5d2
61ab6690-f762-11e1-a439-00145eb45e9a
b7631fff-5be6-4105-a016-02f9de149381
89579e3e-f762-11e1-a439-00145eb45e9a
8a578704-f762-11e1-a439-00145eb45e9a
bdb3951b-1b8a-446d-8820-22ce0a2ea380
4db619a6-9429-4bef-90c9-06cc90c39552
71c10620-f762-11e1-a439-00145eb45e9a
83fdfd3d-3a25-4705-9fbe-3db1d1892b13
5d47cb09-3ef2-477d-a539-dd7f6955aefd
595ef834-9352-4d5c-9108-7b6e652f8d19
be2c5643-2c3d-4f58-886f-539fa7a7f6a4
837c0162-f762-11e1-a439-00145eb45e9a
ec1922d6-292e-4443-8bae-deba1092856b
648c7c00-f762-11e1-a439-00145eb45e9a
61ded8a4-f762-11e1-a439-00145eb45e9a
89c53edb-0fac-4118-bdc0-d70ca50953dc
baa86fb2-7346-4507-a34f-44e4c1bd0d57
51d648b8-5d7a-4233-b491-d00a8d54b215
93b57b9e-f762-11e1-a439-00145eb45e9a
93b6bec8-f762-11e1-a439-00145eb45e9a
40d2de00-0c6e-11dd-84d2-b8a03c50a862
c53630a6-3bf2-43f8-8e8d-2eefe6e61fee
a5be4674-3ee0-4aab-9ce6-c602a7d71d18
89c65af4-f762-11e1-a439-00145eb45e9a
84797ee6-f762-11e1-a439-00145eb45e9a
83687bf8-b312-4041-a4de-7c18056d963c
3a01c0ce-5046-4792-9f9f-5f413969cdf4
61fd8646-f762-11e1-a439-00145eb45e9a
62c1af1c-f762-11e1-a439-00145eb45e9a
7fb46f10-f762-11e1-a439-00145eb45e9a
a59636ef-6028-4fa4-8895-553ba8af3b02
d510984b-1cf9-43ba-94d0-a949f43d82f8
9613cd1e-f762-11e1-a439-00145eb45e9a
9070a460-0c6e-11dd-84d2-b8a03c50a862
6a9fa73b-bc65-49ed-be8a-30955b0ef679
6bf0f3b3-053d-435d-ac96-1074625b937c
834b7330-f762-11e1-a439-00145eb45e9a
11f7be1d-fdf3-4753-bfb0-c61ddbde3303
81e39e1b-a2cb-4611-96a9-dc42043897fb
85a347c0-f762-11e1-a439-00145eb45e9a
640691da-f762-11e1-a439-00145eb45e9a
b9b2019d-fd2d-4a17-931a-8b5e050a38bd
f17bd412-21e1-4c2e-860e-2661af4c9cec
8a695c72-f762-11e1-a439-00145eb45e9a
6c38c9cc-f762-11e1-a439-00145eb45e9a
feae2649-360e-431d-b49c-debcbeb01ad6
5288946d-5fcf-4b53-8fd3-74f4cc6b53fc
963f12d0-f762-11e1-a439-00145eb45e9a
8a31845a-f762-11e1-a439-00145eb45e9a
8a121656-f762-11e1-a439-00145eb45e9a
61f2c5a8-f762-11e1-a439-00145eb45e9a
73416d1c-e675-43b3-bbe4-672d5a9f9e8b
7aa122d4-f762-11e1-a439-00145eb45e9a
8df9af24-1fbd-4699-a545-9a2867ff25fe
61cf80e8-f762-11e1-a439-00145eb45e9a
22c3be28-e74f-40b9-aeb5-c427fdee496e
c28aed67-1d46-471c-bad1-e875d5515b59
7a449fb6-436d-40ab-8826-d65e6bef43fa
eb63cc46-126f-43b2-9c3e-0f03a97e0638
8a2d6992-f762-11e1-a439-00145eb45e9a
616584cc-f762-11e1-a439-00145eb45e9a
714e00c6-f762-11e1-a439-00145eb45e9a
d3221bd0-59a5-46a4-bc74-8e7f0c40bb29
614d9f60-f762-11e1-a439-00145eb45e9a
8278e7bc-f762-11e1-a439-00145eb45e9a
516347ce-16f5-45f2-ab48-62fb0a99de1b
81321482-f762-11e1-a439-00145eb45e9a
8bc4f5d2-8e7a-430d-b219-6776c38f401a
fa716b6d-7451-45b9-8a97-b4a1d524c645
753f49f5-6ac2-4e88-8abe-f2be9518542e
8354ecee-f762-11e1-a439-00145eb45e9a
649fba40-f762-11e1-a439-00145eb45e9a
29c1d93e-fff9-45c8-8b28-5761b2bcdf64
835852b2-f762-11e1-a439-00145eb45e9a
d807ddef-16a9-4732-a3c1-4096e4d2137d
e8e716a0-201a-49af-85a1-c21101c6b9d3
7b634023-7bd3-4d64-806a-90f5c0465750
928304f1-d313-47cd-b17b-0232bc27b727
8582b50a-f762-11e1-a439-00145eb45e9a
2aaf8ea9-0460-41d2-a651-3583479947c6
520909f1-dbca-411e-996c-448d87c6a700
616a1dfc-f762-11e1-a439-00145eb45e9a
1962b370-4fd5-4b22-a30e-0adb8570688d
7a2660bc-f762-11e1-a439-00145eb45e9a
7afb26e9-aad6-47cb-a5bf-de49dc7597a4
61ce64ba-f762-11e1-a439-00145eb45e9a
1f2cfb6f-c91b-498e-80f3-8eeeec688292
2814930a-3b93-48d6-b887-00979481ac9e
15e887a4-973c-4b84-b421-ca65584a4c75
fc313d17-3233-47e1-90ef-2609542dedd3
7ba0e7fa-f762-11e1-a439-00145eb45e9a
7141aee8-f762-11e1-a439-00145eb45e9a
861bff1c-f762-11e1-a439-00145eb45e9a
62cfcfa2-f762-11e1-a439-00145eb45e9a
00f99b22-fd95-4f90-899f-4c5331cfab6c
27ba04cd-45b9-4f5c-b032-d1bcc584fbdd
edc4ab0b-1ad7-4e53-a741-4423d0196a06
b3e962e6-c1c4-4d52-87d2-7926d06750e7
ed8e1590-62b5-48a8-8654-4ecc13554f57
be454edf-e4b7-444d-9f49-cfb54efeacaf
79568642-a0b5-4c12-90aa-846bd7f57aff
ad0f71c1-1ddc-4a46-950c-751ceb5b2cf8
8abd1754-f762-11e1-a439-00145eb45e9a
38b4c89f-584c-41bb-bd8f-cd1def33e92f
c525b217-2f59-4b71-a173-68d13da5e8a7
53f13c8f-413e-4537-bda6-98666cd7975f
622f762e-f762-11e1-a439-00145eb45e9a
5d2f6092-6dcd-496b-abba-6d9e95ccc801
736f5a4e-f762-11e1-a439-00145eb45e9a
3ecbd706-44d8-469d-b40b-3e1eacaa620c
89df09aa-f762-11e1-a439-00145eb45e9a
e8a25a42-f125-476c-8554-3ec21cd51a84
72a009b0-f762-11e1-a439-00145eb45e9a
813c5dc0-f762-11e1-a439-00145eb45e9a
6baf50f9-5cc6-4c81-be68-0405da8d1620
769dbaf7-8238-43fa-9717-90973e41706d
eedb339f-0ff5-4100-829d-fd588bda9b5f
8091cd10-f762-11e1-a439-00145eb45e9a
8600992a-f762-11e1-a439-00145eb45e9a
268b72be-25ab-4020-93b5-4e400f97c102
4aed1b54-e881-4a65-a294-71b9ada41f63
834f1756-f762-11e1-a439-00145eb45e9a
12b18c27-d292-4aa6-a23e-246e14b0a443
958a9a8a-f762-11e1-a439-00145eb45e9a
d38d6841-de2a-4a16-b39e-495402d8592b
271c444f-f8d8-4986-b748-e7367755c0c1
cdcdc51f-39c4-487a-86c1-1bbcee95cb6b
07044577-bd82-4089-9f3a-f4a9d2170b2e
83435394-f762-11e1-a439-00145eb45e9a
de45bd59-54e6-4f62-9a15-b481af99fc48
8a8bde64-f762-11e1-a439-00145eb45e9a
8ab769e4-f762-11e1-a439-00145eb45e9a
3186cd3f-a7d0-4e64-bb60-630e20a47fa6
62b9042a-f762-11e1-a439-00145eb45e9a
8aa83136-f762-11e1-a439-00145eb45e9a
2cc1e048-96db-40d2-b9b7-54d0d6975d54
9bed48a2-4af2-4adc-bb73-7af14117dbc3
75f91e24-9d1a-4514-9418-cb6589131121
964b50d6-f762-11e1-a439-00145eb45e9a
85ff6f64-f762-11e1-a439-00145eb45e9a
878b1066-ebac-4a81-a852-7db747ba07b9
2e649272-13e1-40d7-8e1e-e99bc85c9631
8a08801e-f762-11e1-a439-00145eb45e9a
89f7e498-f762-11e1-a439-00145eb45e9a
96b7961a-f762-11e1-a439-00145eb45e9a
6d28a527-bf84-4e58-b133-0e60987b5e7c
622aa1f8-f762-11e1-a439-00145eb45e9a
87a311d8-b1d4-4791-b791-adc7a84af774
230689f3-a045-4dbd-a874-26e37874edfd
8a3b0296-f762-11e1-a439-00145eb45e9a
efde0b80-02d6-4e50-9e6a-4b4329bfeec6
848f7570-f762-11e1-a439-00145eb45e9a
499d6265-d9fb-44d4-aec9-02c8bf6cc712
7bb8587c-f762-11e1-a439-00145eb45e9a
d4855ca5-4037-4a00-a698-8cddbf7e4438
c1a13bf0-0c71-11dd-84d4-b8a03c50a862
7186b4de-f762-11e1-a439-00145eb45e9a
b89d52a2-861d-4388-adad-c0da3d55fc78
04209a70-813b-421a-a250-e893b8836cdc
48fdb241-49e5-485d-bd86-63e9df45549e
613eeefc-f762-11e1-a439-00145eb45e9a
5733a11d-9286-469c-a9f1-9b21c1e57caa
ec00e3e6-52cd-4e91-9ea8-8003345f5c3d
51ffcd3a-f71f-491e-b75a-505657c3770e
61bcecbc-f762-11e1-a439-00145eb45e9a
eb9a4bef-227c-4ec3-b0a0-2c1c06e071ed
8656f716-f762-11e1-a439-00145eb45e9a
2b87bd63-7431-4ba1-a728-4821d20e282e
8821e36f-2d25-44c8-a95e-fb978f38ecde
2812fba1-cf15-471e-88f0-1a4e6f25f72c
825ec12a-f762-11e1-a439-00145eb45e9a
11512fe2-50cf-48e1-b681-3bb1f347eb86
81c8e8e4-f762-11e1-a439-00145eb45e9a
f60e31a5-dc12-44c1-8358-098f131cd141
29b28617-c91c-4bc9-b3aa-c97960a8b5c8
95c570c4-f762-11e1-a439-00145eb45e9a
73e9eb1e-d65c-4ab3-9964-9922a62c01bb
54853adf-7939-4b1d-8507-893c76cabe2e
8016518a-f762-11e1-a439-00145eb45e9a
eb5df2ee-5105-4e2a-abcf-470c75e072e4
24c06e8b-8e97-4380-86e9-ba150fc0c406
4300f8d5-1ae5-49e5-a101-63894b005868
ce8530a2-cd4b-4e51-9927-76bf49b5a9a6
0e1d85a0-b480-40c6-a4a1-65193806b424
a8e78a51-12b2-4ca1-8945-6d909022ef6a
821765c9-59dc-4310-9970-d82c2eb9eff7
ac8e866d-cdf7-40c3-bdc2-017ccb989894
71990ca6-f762-11e1-a439-00145eb45e9a
614b4cc4-f762-11e1-a439-00145eb45e9a
7a91d4d2-f762-11e1-a439-00145eb45e9a
59670186-8444-4ff7-b2c0-a8e7294e3b22
89e0691c-f762-11e1-a439-00145eb45e9a
b66c629e-b878-4b26-960d-7c0103b025c7
738fdf94-f762-11e1-a439-00145eb45e9a
369a4612-fb43-41fc-9f73-1224391a21d5
8a00478c-f762-11e1-a439-00145eb45e9a
767bddaa-9e6a-4eb1-bd12-f94a2b39a7d6
89ae0cf6-f762-11e1-a439-00145eb45e9a
e30604cb-259d-4820-8eb8-8c7334a541de
a0cb1f6e-5766-4cc5-a8a0-cfc6a22c5c3d
63850264-f762-11e1-a439-00145eb45e9a
bd3933fb-607e-491b-9009-9c08d608d04b
8a05c9c8-f762-11e1-a439-00145eb45e9a
b8911be5-a01a-41d4-a160-aadd08b844d0
71a3ccea-f762-11e1-a439-00145eb45e9a
dee8edc4-b19a-11e2-886d-00145eb45e9a
92e7a11c-2765-4eee-9341-2a89083e6132
637d1838-f762-11e1-a439-00145eb45e9a
7a8cc046-f762-11e1-a439-00145eb45e9a
3cbee9c6-bd69-4fef-aedd-5cda2d2d7781
fea77396-7b26-44cb-8580-aefadc8db276
33795d9d-3f94-4b0e-a2f6-d3a03cfce7aa
da721ba0-b47b-4951-90f8-c95f99026ce9
ed5b2e6b-3013-4177-bf40-726b1f215568
240f38f1-ada4-4eac-a9b5-28dd8308d01d
1bc719fd-c4e1-410f-b8c1-518cc1addcb5
62d9ddbc-f762-11e1-a439-00145eb45e9a
7d36731e-f762-11e1-a439-00145eb45e9a
abc084cd-d0b4-420a-98f9-4df66c867326
deae7cbd-0c20-422f-a7f9-4e8acfb57c4a
6434e1fc-f762-11e1-a439-00145eb45e9a
9698b903-7dd4-4465-bead-eb43341efa66
71a76bca-f762-11e1-a439-00145eb45e9a
5e50896f-8bbd-43e7-9ba5-ef7ed7b3e865
34c5f30d-675b-4bc0-8c63-3af03bf6210d
80863c34-f762-11e1-a439-00145eb45e9a
74ce7dde-f762-11e1-a439-00145eb45e9a
80036d2c-f762-11e1-a439-00145eb45e9a
59876921-fda6-4fd5-af5d-cba2a7152527
23a73082-f8a1-4f47-8088-07c12b7fadf3
7aa3a91c-eafe-44f5-adfb-d48fca1a3db5
aa6c5ee6-d4d7-4a65-a04f-379cffbf4842
89f3d9b6-f762-11e1-a439-00145eb45e9a
759ed665-1e9d-401a-86c7-603c6698d976
559f2aa5-a767-4088-a787-3682896d844a
1c00952b-574b-4307-9b07-6ae9ef4dd44d
ab61ad8f-953f-4c7c-80b2-e1fb50fd8187
8a35b41c-f762-11e1-a439-00145eb45e9a
9129ec89-afa7-45af-8b73-509f1f8942ab
837381f4-f762-11e1-a439-00145eb45e9a
52e0fe59-6da4-4707-ab31-c8873f415dc9
95d7ab9a-f762-11e1-a439-00145eb45e9a
bfbac936-6715-4f50-9b18-175bffb85025
96153eba-f762-11e1-a439-00145eb45e9a
3412de46-ed80-42c1-9e7b-42a1e040e66e
88dadc8c-f762-11e1-a439-00145eb45e9a
f934f8e2-32ca-46a7-b2f8-b032a4740454
246ad1f8-e75c-419d-b97e-16dde697ae30
ffb63b32-306e-415c-87a3-34c60d157a2a
75e787b4-14c4-4040-9bd8-477d343e3a91
6316812c-f762-11e1-a439-00145eb45e9a
719b6474-f762-11e1-a439-00145eb45e9a
5dfaf2ac-5980-4ec5-8490-4607fcd59123
6237c1e4-f762-11e1-a439-00145eb45e9a
fc976aa9-e137-446a-bad6-0999331fcd58
7aa6487c-f762-11e1-a439-00145eb45e9a
76a657f1-c2b7-4be6-b822-1f8efccc5323
d60abc0b-d936-40eb-a696-d54b9499e493
6ea77499-6db6-46e2-8a74-5517858775f4
ab3441d1-6e2c-4e39-b2c4-fabf017b45ed
772b065f-0b77-4557-934b-81efba7f4610
c9bc6b8d-a4ff-4a47-9cff-d0d1b9e548c7
7fcba126-f762-11e1-a439-00145eb45e9a
80241018-f762-11e1-a439-00145eb45e9a
e73369d9-fa93-47f9-932c-e101b6dd8507
61a22378-f762-11e1-a439-00145eb45e9a
a800dea1-f88e-4654-ac19-ca2e27ff4677
172149d2-2dc0-43fb-a7b1-57e3e4ec34a2
810a9010-f762-11e1-a439-00145eb45e9a
649377bc-f762-11e1-a439-00145eb45e9a
8a7b4216-f762-11e1-a439-00145eb45e9a
8a850076-f762-11e1-a439-00145eb45e9a
2c7c72b2-ac29-4be3-a95f-6b09e8f4b932
1035299a-5f41-4dde-92d4-2951e3d4bc87
1f7fa6e8-2e65-45ba-bc13-9ab6c707d13b
95e635d4-f762-11e1-a439-00145eb45e9a
85771146-f762-11e1-a439-00145eb45e9a
6a834b0c-f762-11e1-a439-00145eb45e9a
71697324-f762-11e1-a439-00145eb45e9a
90c853e6-56bd-480b-8e8f-6285c3f8d42b
62e025aa-f762-11e1-a439-00145eb45e9a
2a513d16-f4ce-4252-974f-2486ce70b788
719f0228-f762-11e1-a439-00145eb45e9a
d3ed14a0-da64-4179-9643-4927deeb5126
61d5a220-f762-11e1-a439-00145eb45e9a
7c1f6c06-f762-11e1-a439-00145eb45e9a
8428e2bd-55ea-4b96-89d3-fc750e24e5f2
17d66199-d8d3-431a-a8c4-9ff9cde9425c
7fe5d3bf-ae8d-4388-a31c-1fe98d20fef3
636bdd34-f762-11e1-a439-00145eb45e9a
92cab376-1b07-4c80-8ae1-e9450be01098
1e0337ce-ed10-434e-9078-090289f1f13b
7ce13b6a-f762-11e1-a439-00145eb45e9a
84ff719a-f762-11e1-a439-00145eb45e9a
647a6182-f762-11e1-a439-00145eb45e9a
96cb90b6-f762-11e1-a439-00145eb45e9a
f02c0b41-17f4-429d-8e14-8efb9f01c780
813d800b-7d9f-4550-9e04-1e13bb114e7e
62553bfc-f762-11e1-a439-00145eb45e9a
88d6237c-fbce-4135-b509-0aeed1e4222e
083fd36d-c3d1-4631-b6fb-cb6fa2ea8f47
76823beb-2f33-47a6-96a1-ccd2df47ac28
89f944f0-f762-11e1-a439-00145eb45e9a
fcbdcb07-af22-404a-934b-dec42d846a1c
12464931-e8ea-4437-b6df-c280e063b107
854cf79e-f762-11e1-a439-00145eb45e9a
821cc27a-e3bb-4bc5-ac34-89ada245069d
6372948a-f762-11e1-a439-00145eb45e9a
63000dfc-f762-11e1-a439-00145eb45e9a
3c2fb76f-ed3f-40dc-bb40-21adbbd857d5
afae313d-2283-49fc-97fd-6825da4cb49b
694b8003-0ee9-4360-982e-cb7dfb0cafe5
63aa34da-f762-11e1-a439-00145eb45e9a
2fed5d1a-9893-4b46-a15d-6db3dde8b286
7149e310-f762-11e1-a439-00145eb45e9a
9b73f44e-bbe1-4fd1-a7a9-c96c38dcf884
8375dada-f762-11e1-a439-00145eb45e9a
61a64322-f762-11e1-a439-00145eb45e9a
aa35e7a6-9b69-4d22-ab22-4b84d3949d75
7f6143b2-f762-11e1-a439-00145eb45e9a
e4473544-f4cd-4429-b791-39d6e1fdb0a4
d3484430-8876-11dd-986c-b8a03c50a862
8a2c019c-f762-11e1-a439-00145eb45e9a
89fc1662-f762-11e1-a439-00145eb45e9a
8380d926-f762-11e1-a439-00145eb45e9a
e624aa28-cbec-4c92-b303-9ed0791f4b8b
838211b0-f762-11e1-a439-00145eb45e9a
640aa9c8-f762-11e1-a439-00145eb45e9a
15f819bd-6612-4447-854b-14d12ee1022d
fc7cca53-4b48-415a-9d31-9c9b71659697
7f707904-f762-11e1-a439-00145eb45e9a
86aea6d0-e340-4745-a596-3fc20f90a021
ebce2473-2911-4b9b-b8bb-364a99bdc478
a17ad49c-1861-40ab-b571-a15f92793a3f
78ca9ba8-a990-4ba1-a038-c37bd91220e6
612f67d4-f762-11e1-a439-00145eb45e9a
0c7a975e-9f63-4a0f-b8ce-e37f8f70e777
37dddcd2-ed51-4ada-86df-37449162f404
838350b6-f762-11e1-a439-00145eb45e9a
3cc6171e-8c52-4f65-ad7a-32c74e395f29
8385a082-f762-11e1-a439-00145eb45e9a
4d042cb5-e64c-4641-8152-de3d116ddee2
1bb3cae3-b91f-4109-8a2d-a1f05f2d6fd3
0a4f3e3b-1910-445a-afa7-9b93abe69ee1
0b328835-ea95-4ec3-a0f4-dd2dba993f1f
011f965d-d5f5-4f76-af22-b7d051a23b3c
e6d7b4eb-7afb-4c61-8787-9590016f45d2
23b714b1-fae6-4074-bdd0-5e17ae3b5f11
638b97dc-f762-11e1-a439-00145eb45e9a
d82d5a18-0428-4e52-be16-f509153e8126
166db736-ab3e-4e33-b766-96bbbb7f6b4a
4f72060d-2c72-4d5f-addc-8d1b1049c78a
7b9b21da-f762-11e1-a439-00145eb45e9a
79cd882a-f762-11e1-a439-00145eb45e9a
7741a517-ab3d-4b85-ae58-56322e44c8ce
619e1184-f762-11e1-a439-00145eb45e9a
7aeb3ded-7443-4512-95f7-2ec7ab0f308c
eae096ac-c585-4234-99cb-b32e7c517604
fcbb959f-5b14-4568-a471-1a3c53bf1b74
8642acf1-68f2-42b2-8ce3-97798e383cb2
b14cd984-dfc4-499d-b1bd-650ceef3608a
1cd2fdd6-24d3-4402-905f-8a72ddffd3ad
71352dd0-f762-11e1-a439-00145eb45e9a
899d3214-f762-11e1-a439-00145eb45e9a
636e91aa-f762-11e1-a439-00145eb45e9a
017c7c7e-9c1b-4fe8-b849-277848eebfde
520237b3-b0b3-47b5-90e1-af12098d6128
616eaa0c-f762-11e1-a439-00145eb45e9a
62f8496e-f762-11e1-a439-00145eb45e9a
b2cf1219-3804-451d-ad69-95f099569847
61a8ffc2-f762-11e1-a439-00145eb45e9a
16889455-cf40-4269-a108-77339a42075c
62b7b444-f762-11e1-a439-00145eb45e9a
91fa7d04-42e3-4e7e-b8ec-927a7b52c805
be212283-072e-4e50-b938-689e3c82f5c6
861392fa-f762-11e1-a439-00145eb45e9a
265bfbe1-a4e3-4799-8f8c-75ed4a7d65d1
67e99393-eb91-4b5e-8b57-dcd00b45a80d
8a4cb554-f762-11e1-a439-00145eb45e9a
89d3f920-f762-11e1-a439-00145eb45e9a
0096dfc0-9925-47ef-9700-9b77814295f1
edf0d62c-668e-4923-ab03-d164afaf86e9
71b1298a-f762-11e1-a439-00145eb45e9a
d8b9c36d-c983-4b3e-a278-bbb013b5d117
345d33dc-e7f7-4da8-980d-e7e66acab754
776b9ffe-f762-11e1-a439-00145eb45e9a
63f77ba0-f762-11e1-a439-00145eb45e9a
64654a36-f762-11e1-a439-00145eb45e9a
89e60958-f762-11e1-a439-00145eb45e9a
6d4b3e65-5922-46bd-a9b5-9c80b19a28d0
62af133e-f762-11e1-a439-00145eb45e9a
3e2c98bb-44f8-4c93-8dfb-ac7f0c21f399
7fdc9242-f762-11e1-a439-00145eb45e9a
ce1faba4-d8d9-46ac-ba26-cffe03eadc99
26464cf9-5139-4f0c-90ea-39e1aeb0ff36
563a2a42-3e49-456a-806e-153213f6e097
e64db70b-e7d9-4c3f-973a-458cc04949a8
cf633c2d-7006-4bc9-bff3-1b8a0c1124c9
8aa6d58e-f762-11e1-a439-00145eb45e9a
[truncated: 2,011 more rows]
